# Supplementary material for: Detection of selection signatures in indigenous African cattle reveals genomic footprints of adaptation, production and temperament traits
Source: Mamm Genome. 2026 Jan 28;37(1):27. doi: 10.1007/s00335-026-10193-9 (PMC12852251; doi:10.1007/s00335-026-10193-9)
Supplement: Supplementary file 1 — Supplementary material 1 (XLSX 164.0 kb) [file 335_2026_10193_MOESM1_ESM.xlsx]

## Sheet: Supplementary Table 1
	Variant mapping statistics of the studied samples (Okwasiimire et al., 2025)
	S/N	Bioproject	Accession number	Population	Group	Animal_ID	Mapped_reads	Mapping_%	Coverage_%	Sequencing_Depth	SNPs
	1	PRJEB90914	ERS25076620	Ankole	Sanga	S01MK	231950622	99.69	97.097	13.0574	9549896
	2	PRJEB90914	ERS25076621	Ankole	Sanga	S02MK	246409316	99.68	97.4989	13.8119	9855551
	3	PRJEB90914	ERS25076622	Ankole	Sanga	S03MK	200212212	99.39	94.9938	11.4309	9426794
	4	PRJEB90914	ERS25076623	Ankole	Sanga	S04MK	225539258	99.13	96.0332	12.7418	9418963
	5	PRJEB90914	ERS25076624	Ankole	Sanga	S05MK	246571572	99.22	97.5283	13.7456	9577467
	6	PRJEB90914	ERS25076625	Ankole	Sanga	S06MK	224122694	99.6	96.789	12.6658	9596258
	7	PRJEB90914	ERS25076626	Ankole	Sanga	S07MK	229467502	99.46	96.6689	12.9255	9798490
	8	PRJEB90914	ERS25076627	Ankole	Sanga	S08MK	244835922	99.36	97.4166	13.7086	9409587
	9	PRJEB90914	ERS25076628	Ankole	Sanga	S09MK	243726976	99.42	97.2365	13.6716	9991576
	10	PRJEB90914	ERS25076629	Ankole	Sanga	S10MK	196230992	99.42	95.851	11.1727	9444484
	11	PRJEB90914	ERS25076630	Ankole	Sanga	S11MK	226925628	99.43	96.7367	12.7742	9745161
	12	PRJEB90914	ERS25076631	Ankole	Sanga	S12MK	224602380	99.62	96.562	12.6993	9479524
	13	PRJEB90914	ERS25076632	Ankole	Sanga	S13MK	205636036	99.53	96.6018	11.6446	9834810
	14	PRJEB90914	ERS25076633	Ankole	Sanga	S14MK	226475622	99.43	96.1031	12.8234	9509698
	15	PRJEB90914	ERS25076634	Ankole	Sanga	S15MK	219240248	99.72	96.1828	12.4749	9442790
	16	PRJEB90914	ERS25076635	Ankole	Sanga	S16MK	237307688	99.38	96.9655	13.2991	10030195
	17	PRJEB90914	ERS25076636	Ankole	Sanga	S17MK	210333502	99.67	95.8115	11.9822	9538900
	18	PRJEB90914	ERS25076637	Ankole	Sanga	S18MK	198132324	99.76	95.8086	11.3256	9428051
	19	PRJEB90914	ERS25076638	Ankole	Sanga	S19MK	199427426	99.77	95.7383	11.3917	9346013
	20	PRJEB90914	ERS25076563	Karamojong	Large East African Shorthorn Zebu	A01MK	207740704	98.93	95.6476	11.771	11215007
	21	PRJEB90914	ERS25076564	Karamojong	Large East African Shorthorn Zebu	A02MK	255864222	99.27	97.5362	14.2743	11383569
	22	PRJEB90914	ERS25076565	Karamojong	Large East African Shorthorn Zebu	A03MK	206843692	99.47	95.8379	11.7538	10605258
	23	PRJEB90914	ERS25076566	Karamojong	Large East African Shorthorn Zebu	A04MK	232194076	99.18	96.458	13.0617	10906771
	24	PRJEB90914	ERS25076567	Karamojong	Large East African Shorthorn Zebu	A05MK	236415156	99.51	96.8877	13.2963	11053290
	25	PRJEB90914	ERS25076568	Karamojong	Large East African Shorthorn Zebu	A06MK	263340010	98.96	97.2887	14.649	11467281
	26	PRJEB90914	ERS25076569	Karamojong	Large East African Shorthorn Zebu	A07MK	251211876	99.17	97.1658	14.0378	11436864
	27	PRJEB90914	ERS25076570	Karamojong	Large East African Shorthorn Zebu	A08MK	204016420	99.01	95.5531	11.5798	11117932
	28	PRJEB90914	ERS25076571	Karamojong	Large East African Shorthorn Zebu	A09MK	224971812	99.02	96.1157	12.6892	11645758
	29	PRJEB90914	ERS25076572	Karamojong	Large East African Shorthorn Zebu	A10MK	236415156	99.51	97.8856	13.3747	11809490
	30	PRJEB90914	ERS25076573	Karamojong	Large East African Shorthorn Zebu	A11MK	231108912	99.54	97.1532	12.9694	11169335
	31	PRJEB90914	ERS25076593	Nganda17	Zenga	L01MK	220628098	99.66	96.6644	12.4865	10484437
	32	PRJEB90914	ERS25076594	Nganda17	Zenga	L02MK	246701666	99.62	97.5892	13.8051	10381865
	33	PRJEB90914	ERS25076595	Nganda17	Zenga	L03MK	206535812	99.68	95.9954	11.781	10000635
	34	PRJEB90914	ERS25076596	Nganda17	Zenga	L04MK	203948704	99.61	96.0632	11.6194	9395247
	35	PRJEB90914	ERS25076597	Nganda17	Zenga	L05MK	228116178	99.62	97.0138	12.8429	10022036
	36	PRJEB90914	ERS25076598	Nganda17	Zenga	L06MK	210173580	99.7	96.1821	11.9644	10190002
	37	PRJEB90914	ERS25076599	Nganda17	Zenga	L07MK	235433516	99.63	96.7842	13.259	10281144
	38	PRJEB90914	ERS25076600	Nganda10	Zenga	M01MK	234774174	99.71	97.4121	13.1835	10241766
	39	PRJEB90914	ERS25076601	Nganda10	Zenga	M02MK	210934602	69.86	92.0171	8.7752	8880415
	40	PRJEB90914	ERS25076602	Nganda10	Zenga	M03MK	227187122	99.64	96.7775	12.821	9727083
	41	PRJEB90914	ERS25076603	Nganda10	Zenga	M04MK	206006974	95.16	96.0114	11.1924	9305535
	42	PRJEB90914	ERS25076604	Nganda10	Zenga	M05MK	213999174	98.76	96.2869	12.0386	9893664
	43	PRJEB90914	ERS25076605	Nganda10	Zenga	M06MK	258533968	99.64	97.7537	14.4436	10548717
	44	PRJEB90914	ERS25076606	Nganda10	Zenga	M07MK	205125354	99.67	96.5591	11.6271	10202756
	45	PRJEB90914	ERS25076607	Nganda10	Zenga	M08MK	271498548	99.67	97.5992	15.177	10066744
	46	PRJEB90914	ERS25076608	Nganda10	Zenga	M09MK	224190398	99.74	96.5829	12.7026	10013749
	47	PRJEB90914	ERS25076609	Nganda10	Zenga	M10MK	239734348	99.61	97.3263	13.4597	10302138
	48	PRJEB90914	ERS25076610	Nganda17	Zenga	P01MK	217969966	99.68	96.4144	12.3556	10304288
	49	PRJEB90914	ERS25076611	Nganda17	Zenga	P02MK	198886152	99.66	95.4836	11.3874	9951837
	50	PRJEB90914	ERS25076612	Nganda17	Zenga	P03MK	214452292	99.69	95.6365	12.2345	9138008
	51	PRJEB90914	ERS25076613	Nganda17	Zenga	P04MK	220782108	99.74	96.6838	12.4851	10039667
	52	PRJEB90914	ERS25076614	Nganda17	Zenga	P05MK	265741000	99.39	97.6242	14.8344	10093975
	53	PRJEB90914	ERS25076615	Nganda17	Zenga	P06MK	216401450	99.44	96.2124	12.232	10098723
	54	PRJEB90914	ERS25076616	Nganda17	Zenga	P07MK	227212158	99.53	97.4224	12.7413	11156245
	55	PRJEB90914	ERS25076617	Nganda17	Zenga	P08MK	218892318	99.64	96.3595	12.4016	10323527
	56	PRJEB90914	ERS25076618	Nganda17	Zenga	P09MK	209511952	99.62	96.1354	11.8794	10148447
	57	PRJEB90914	ERS25076619	Nganda17	Zenga	P10MK	217169684	99.54	96.0535	12.3239	9804815
	58	PRJEB90914	ERS25076639	Nkedi	Small East African Shorthorn Zebu	T01MK	196810348	99.48	95.8244	11.1925	10609961
	59	PRJEB90914	ERS25076640	Nkedi	Small East African Shorthorn Zebu	T02MK	214299182	99.6	96.5621	12.1046	11021180
	60	PRJEB90914	ERS25076641	Nkedi	Small East African Shorthorn Zebu	T03MK	228604872	99.04	96.7183	12.7896	11466311
	61	PRJEB90914	ERS25076642	Nkedi	Small East African Shorthorn Zebu	T04MK	213888462	99.35	96.8326	12.0253	10878288
	62	PRJEB90914	ERS25076643	Nkedi	Small East African Shorthorn Zebu	T05MK	220752966	99.08	96.2924	12.4173	10891695
	63	PRJEB90914	ERS25076644	Nkedi	Small East African Shorthorn Zebu	T06MK	210166454	99.34	96.678	11.8293	10930622
	64	PRJEB90914	ERS25076645	Nkedi	Small East African Shorthorn Zebu	T07MK	208436494	99.59	96.6308	11.771	10861931
	65	PRJEB90914	ERS25076646	Nkedi	Small East African Shorthorn Zebu	T08MK	247263628	99.27	96.9672	13.843	11330588
	66	PRJEB90914	ERS25076647	Nkedi	Small East African Shorthorn Zebu	T09MK	211791908	99.7	96.796	11.96	10520649
	67	PRJEB90914	ERS25076648	Nkedi	Small East African Shorthorn Zebu	T10MK	275217750	98.95	98.066	15.2333	11783097
	68	PRJEB90914	ERS25076649	Nkedi	Small East African Shorthorn Zebu	T11MK	213170332	99.31	96.1412	12.0411	10971355
	69	PRJEB90914	ERS25076650	Nkedi	Small East African Shorthorn Zebu	T12MK	212548984	99.68	96.176	12.0699	10742333
	70	PRJEB90914	ERS25076651	Nkedi	Small East African Shorthorn Zebu	T13MK	239670428	99.26	96.5529	13.4819	9913050
	71	PRJEB90914	ERS25076652	Nkedi	Small East African Shorthorn Zebu	T14MK	209011942	99.59	96.7096	11.7943	11015029
	72	PRJEB90914	ERS25076653	Nkedi	Small East African Shorthorn Zebu	T15MK	213451308	99.69	96.4328	12.1062	11042950
	73	PRJEB90914	ERS25076654	Nkedi	Small East African Shorthorn Zebu	T16MK	246120862	99.06	97.3826	13.7214	11354465
	74	PRJEB90914	ERS25076655	Nkedi	Small East African Shorthorn Zebu	T17MK	247420078	99.51	97.2654	13.8524	11244600
	75	PRJEB90914	ERS25076656	Nkedi	Small East African Shorthorn Zebu	T18MK	208893156	99.57	96.2186	11.8629	10889883
	76	PRJEB90914	ERS25076657	Nkedi	Small East African Shorthorn Zebu	T19MK	231983288	99.72	96.9973	13.0702	11327732
	77	PRJEB90914	ERS25076574	Ntuku	Sanga	K01MK	212895752	99.69	96.6559	12.0196	10142296
	78	PRJEB90914	ERS25076575	Ntuku	Sanga	K02MK	220916984	99.65	96.7551	12.4713	10743488
	79	PRJEB90914	ERS25076576	Ntuku	Sanga	K03MK	197101466	99.74	95.8606	11.2541	9941197
	80	PRJEB90914	ERS25076577	Ntuku	Sanga	K04MK	210539972	99.71	96.4677	11.9397	9984722
	81	PRJEB90914	ERS25076578	Ntuku	Sanga	K05MK	244910050	89.16	96.5373	12.3924	9984709
	82	PRJEB90914	ERS25076579	Ntuku	Sanga	K06MK	218239844	99.71	96.4282	12.3593	10127919
	83	PRJEB90914	ERS25076580	Ntuku	Sanga	K07MK	235050058	99.33	96.5901	13.2444	10331857
	84	PRJEB90914	ERS25076581	Ntuku	Sanga	K08MK	219427180	99.66	96.8196	12.3945	10637985
	85	PRJEB90914	ERS25076582	Ntuku	Sanga	K09MK	214045672	99.7	96.1281	12.18	9954071
	86	PRJEB90914	ERS25076583	Ntuku	Sanga	K10MK	210325800	88.37	95.3384	10.6461	9999307
	87	PRJEB90914	ERS25076584	Ntuku	Sanga	K11MK	215175398	99.64	96.4467	12.1951	10155278
	88	PRJEB90914	ERS25076585	Ntuku	Sanga	K12MK	220228192	99.61	96.7357	12.3573	9490726
	89	PRJEB90914	ERS25076586	Ntuku	Sanga	K13MK	232977722	99.6	97.1082	13.0987	10204102
	90	PRJEB90914	ERS25076587	Ntuku	Sanga	K14MK	218714982	99.55	96.1591	12.4284	10162502
	91	PRJEB90914	ERS25076588	Ntuku	Sanga	K15MK	199585920	99.37	95.3864	11.3949	9697072
	92	PRJEB90914	ERS25076589	Ntuku	Sanga	K16MK	196773594	99.59	95.7968	11.2047	9826249
	93	PRJEB90914	ERS25076590	Ntuku	Sanga	K17MK	209895630	99.6	96.2915	11.8802	9836484
	94	PRJEB90914	ERS25076591	Ntuku	Sanga	K18MK	221856740	99.66	96.5418	12.5628	10154761
	95	PRJEB90914	ERS25076592	Ntuku	Sanga	K19MK	210509072	99.53	96.3244	11.9394	10130186

## Sheet: Supplementary Table 2
	A: The RAiSD-derived genomic regions annotated with gene names								B: Distribution of filtered regions on each of the 29 BTAs for each of the six populations. Raw regions are added for comparison
	Breed	BTA	Start	End	Gene_id	Gene_name	μ_statistic		BTA	Ankole	Ntuku	Karamojong	Nkedi	Nganda10	Nganda17	Total (n)	BTA_length (bp)	Filtered_regions/Mb	Novel (n), (Filtered_out)	Total_raw (n)	Raw_regions/Mb
	Ankole	4	65951720	65962597	ENSBTAG00000000260	zinc and ring finger 2(ZNRF2)	1.97e-11		1	7	7	13	7	20	8	62	158534110	39.1083	6	68	42.893
		2	134989490	134995309	ENSBTAG00000000684	Rho guanine nucleotide exchange factor 10 like(ARHGEF10L)	1e-11		2	5	3	7	4	6	3	28	136231102	20.5533	2	30	22.0214
		27	38254326	38260053	ENSBTAG00000001186	SH2 domain containing 4A(SH2D4A)	1.01e-11		3	5	5	5	4	25	5	49	121005158	40.4941	6	55	45.4526
		3	33202884	33226231	ENSBTAG00000001981	solute carrier family 6 member 17(SLC6A17)	3.65e-11		4	4	5	5	5	22	3	44	120000601	36.6665	2	46	38.3331
		8	10596742	10602530	ENSBTAG00000002730	elongator acetyltransferase complex subunit 3(ELP3)	1e-11		5	1	2	7	3	23	3	39	120089316	32.4758	1	40	33.3085
		3	908709	915400	ENSBTAG00000002823	myelin protein zero like 1(MPZL1)	1.02e-11		6	5	3	5	4	24	4	45	117806340	38.1983	1	46	39.0471
		7	3802825	3817330	ENSBTAG00000003034	GATA zinc finger domain containing 2A(GATAD2A)	1.95e-11		7	5	3	7	3	4	3	25	110682743	22.5871	0	25	22.5871
		13	73139658	73154618	ENSBTAG00000003382	regulating synaptic membrane exocytosis 4(RIMS4)	2.16e-11		8	7	6	4	4	19	7	47	113319770	41.4756	2	49	43.2405
		6	68289140	68304237	ENSBTAG00000003443	ubiquitin specific peptidase 46(USP46)	2.43e-11		9	1	2	5	1	20	3	32	105454467	30.3449	0	32	30.3449
		7	10749581	10754442	ENSBTAG00000003528	adhesion G protein-coupled receptor E2(LOC100299045)	1e-11		10	4	3	3	5	2	4	21	103308737	20.3274	2	23	22.2634
		11	102582374	102588828	ENSBTAG00000003530	DEAD-box helicase 31(DDX31)	1.02e-11		11	4	4	7	5	25	5	50	106982474	46.7366	16	66	61.6923
		8	111893516	111899346	ENSBTAG00000003540	myelin transcription factor 1 like(MYT1L)	1e-11		12	4	3	2	3	17	5	34	87216183	38.9836	3	37	42.4233
		24	49846675	49855060	ENSBTAG00000003801	methyl-CpG binding domain protein 1(MBD1)	1.31e-11		13	4	3	5	2	10	2	26	83472345	31.148	8	34	40.7321
		17	43505327	43515116	ENSBTAG00000003840	guanylate cyclase 1 soluble subunit beta 1(GUCY1B1)	1.66e-11		14	3	2	2	2	8	3	20	82403003	24.271	3	23	27.9116
		15	56481936	56487522	ENSBTAG00000005034	calpain 5(CAPN5)	1.17e-11		15	5	3	5	1	1	3	18	85007780	21.1745	3	21	24.7036
		7	53610028	53622325	ENSBTAG00000005198	fibroblast growth factor 1(FGF1)	1.83e-11		16	5	3	2	3	15	7	35	81013979	43.2024	4	39	48.1398
		28	26486143	26507240	ENSBTAG00000005666	leucine rich repeat containing 20(LRRC20)	3.82e-11		17	4	5	7	4	7	4	31	73167244	42.3687	0	31	42.3687
		12	50320597	50330178	ENSBTAG00000005760	TBC1 domain family member 4(TBC1D4)	1.67e-11		18	3	4	5	4	1	4	21	65820629	31.9049	10	31	47.0977
		11	87570600	87587548	ENSBTAG00000007485	grainyhead like transcription factor 1(GRHL1)	2.35e-11		19	2	2	2	3	8	2	19	63449741	29.945	0	19	29.945
		8	49034585	49053557	ENSBTAG00000008103	aldehyde dehydrogenase 1 family member A1(ALDH1A1)	2.93e-11		20	1	1	3	1	4	1	11	71974595	15.2832	5	16	22.2301
		14	37495115	37503334	ENSBTAG00000008842	junctophilin 1(JPH1)	1.27e-11		21	3	3	3	4	12	3	28	69862954	40.0785	2	30	42.9412
		7	94755349	94764742	ENSBTAG00000009131	SKI3 subunit of superkiller complex(SKIC3)	1.47e-11		22	2	2	4	2	9	3	22	60773035	36.2003	1	23	37.8457
		6	116023441	116028402	ENSBTAG00000009744	family with sequence similarity 193 member A(FAM193A)	9.98e-12		23	2	1	1	1	8	1	14	52498615	26.6674	4	18	34.2866
		8	82084989	82100196	ENSBTAG00000009903	patched 1(PTCH1)	2.35e-11		24	1	1	3	1	15	2	23	62317253	36.9079	4	27	43.3267
		16	69510055	69530412	ENSBTAG00000010978	prospero homeobox 1(PROX1)	3.35e-11		25	0	0	2	0	0	0	2	42350435	4.7225	0	2	4.7225
		29	41875122	41880208	ENSBTAG00000011019	uncharacterized LOC618367(LOC618367)	1.07e-11		26	1	1	1	0	8	1	12	51992305	23.0803	3	15	28.8504
		10	15598618	15613918	ENSBTAG00000012365	acidic nuclear phosphoprotein 32 family member A(ANP32A)	2.61e-11		27	2	3	2	2	9	1	19	45612108	41.6556	2	21	46.0404
		13	75768105	75775155	ENSBTAG00000013114	zinc finger MYND-type containing 8(ZMYND8)	1.03e-11		28	1	2	2	2	1	2	10	45940150	21.7675	0	10	21.7675
		2	61624278	61636993	ENSBTAG00000013302	R3H domain containing 1(R3HDM1)	2.1e-11		29	2	0	3	2	7	2	16	51098607	31.312	2	18	35.226
		12	16765900	16776298	ENSBTAG00000013498	5-hydroxytryptamine receptor 2A(HTR2A)	1.77e-11			93	82	122	82	330	94	803			92	895
		14	15868762	15873596	ENSBTAG00000013537	fer-1 like family member 6(FER1L6)	1e-11
		6	110988545	110994199	ENSBTAG00000013569	CD38 molecule(CD38)	1.02e-11
		2	18470735	18480787	ENSBTAG00000014405	oxysterol binding protein like 6(OSBPL6)	1.59e-11
		3	74748331	74755338	ENSBTAG00000014791	cystathionine gamma-lyase(CTH)	9.84e-12
		11	74433215	74448619	ENSBTAG00000015007	nuclear receptor coactivator 1(NCOA1)	2.16e-11
		20	6735912	6750807	ENSBTAG00000015519	GTP dependent ribosome recycling factor mitochondrial 2(GFM2)	1.84e-11
		21	16555584	16562715	ENSBTAG00000016091	kelch like family member 25(KLHL25)	1.1e-11
		23	49117634	49124375	ENSBTAG00000018072	phenylalanyl-tRNA synthetase 2, mitochondrial(FARS2)	9.85e-12
		2	121001757	121012177	ENSBTAG00000018199	zinc finger and BTB domain containing 8A(ZBTB8A)	1.55e-11
		3	16109394	16122386	ENSBTAG00000018474	interleukin 6 receptor(IL6R)	1.83e-11
		17	52842199	52854344	ENSBTAG00000019278	kinetochore associated 1(KNTC1)	2.14e-11
		15	5061261	5066814	ENSBTAG00000019309	dynein cytoplasmic 2 heavy chain 1(DYNC2H1)	1e-11
		19	9313408	9322526	ENSBTAG00000020119	ring finger protein 43(RNF43)	1.35e-11
		4	33055006	33079472	ENSBTAG00000021535	carnitine O-octanoyltransferase(CROT)	4.25e-11
		13	6936099	6942312	ENSBTAG00000021614	taspase 1(TASP1)	1.01e-11
		1	116639993	116654067	ENSBTAG00000021703	mediator complex subunit 12L(MED12L)	2.43e-11
		4	96462724	96468817	ENSBTAG00000024723	coiled-coil-helix-coiled-coil-helix domain containing 3(CHCHD3)	1.07e-11
		1	152688071	152698576	ENSBTAG00000024815	ankyrin repeat domain 28(ANKRD28)	1.44e-11
		12	71280602	71284730	ENSBTAG00000026070	ATP-binding cassette sub-family C member 4(LOC107131273)	1.01e-11
		13	31055417	31064136	ENSBTAG00000027446	Ras suppressor protein 1(RSU1)	1.36e-11
		7	109468820	109474785	ENSBTAG00000030198	transmembrane protein 232(TMEM232)	9.92e-12
		9	86936437	86964993	ENSBTAG00000032007	LDL receptor related protein 11(LRP11)	2.91e-11
		1	149013468	149028479	ENSBTAG00000033679	holocarboxylase synthetase(HLCS)	2.65e-11
		6	15607905	15613999	ENSBTAG00000034501	complement factor I(CFI)	1.21e-11
		18	57234351	57240550	ENSBTAG00000037710	A0A3Q1NFT1_BOVIN	1.01e-11
		15	46190927	46197877	ENSBTAG00000037937	interferon-induced very large GTPase 1(LOC101903126)	1.11e-11
		1	127522424	127529797	ENSBTAG00000040061	zinc finger and BTB domain containing 38(ZBTB38)	1.48e-11
		4	105705331	105711506	ENSBTAG00000047919	uncharacterized LOC786254(LOC786254)	1.33e-11
		21	19945598	19950873	ENSBTAG00000048096	myeloid-associated differentiation marker-like(LOC101906604)	1.07e-11
		10	58445442	58458620	ENSBTAG00000048622	tropomodulin 3(TMOD3)	2.01e-11
		8	17913998	17920341	ENSBTAG00000050315	RNA-directed DNA polymerase (A0AAA9TQW9_BOVIN)	9.98e-12
		3	31565111	31588684	ENSBTAG00000050904	RAP1A, member of RAS oncogene family(RAP1A)	3.6e-11
		8	112911975	112918415	ENSBTAG00000051168	family with sequence similarity 110 member C(FAM110C)	1.09e-11
		16	45533173	45546895	ENSBTAG00000051176	PAS domain-containing protein (A0A3Q1LT36_BOVIN)	2.26e-11
		22	16401335	16416356	ENSBTAG00000055104	A0AAA9RTA6_BOVIN	2.25e-11
		10	86819957	86829848	ENSBTAG00000055327	RNA-directed DNA polymerase (A0AAA9SZ94_BOVIN)	1.75e-11
		1	14047892	14053860	ENSBTAG00000055542	RNA-directed DNA polymerase (A0AAA9TML7_BOVIN)	1.01e-11
		17	30670067	30676896	ENSBTAG00000055831	A0AAA9TNU7_BOVIN	1e-11
		26	29520154	29526631	ENSBTAG00000056854	Reverse transcriptase domain-containing protein (A0AAA9S4S3_BOVIN)	1.03e-11
		19	42855692	42877157	ENSBTAG00000057620	A0AAA9TEE7_BOVIN	3.38e-11
		15	46190927	46197877	ENSBTAG00000058410	RNA-directed DNA polymerase (A0AAA9SB74_BOVIN)	1.11e-11
		22	16296	91286	ENSBTAG00000058682	A0AAA9TG71_BOVIN	1.22e-10
		18	60971294	60977207	ENSBTAG00000058910	Cationic amino acid transporter 3-like (A0A3Q1N3Q4_BOVIN)	1.03e-11
		8	94530176	94537116	ENSBTAG00000059029	Reverse transcriptase domain-containing protein (A0AAA9TG69_BOVIN)	9.97e-12
		5	5131608	5142859	ENSBTAG00000059302	RNA-directed DNA polymerase (A0AAA9SEN8_BOVIN)	1.73e-11
		6	84271587	84293843	ENSBTAG00000059884	Endonuclease/exonuclease/phosphatase domain-containing protein (A0AAA9SLV6_BOVIN)	2.88e-11
		10	22804739	22810622	ENSBTAG00000060040	T cell receptor alpha variable 10(TRAV10)	1.07e-11
		16	67377079	67386699	ENSBTAG00000060237	translocated promoter region, nuclear basket protein(TPR)	1.69e-11
		11	24491893	24510901	ENSBTAG00000060564	uncharacterized LOC112448762(LOC112448762)	2.83e-11
		12	6574511	6578878	ENSBTAG00000061210	DUF1725 domain-containing protein (A0AAA9T7W2_BOVIN)	1.03e-11
		14	24648574	24664026	ENSBTAG00000061529	Reverse transcriptase domain-containing protein (A0AAA9SS40_BOVIN)	2.28e-11
		2	94493222	94499573	ENSBTAG00000061822	chemerin chemokine-like receptor 2(CMKLR2)	1.13e-11
		21	19838219	19844280	ENSBTAG00000061959	RNA-directed DNA polymerase (A0AAA9SJA7_BOVIN)	9.97e-12
		27	6340111	6351208	ENSBTAG00000062122	A0AAA9THV2_BOVIN	2.11e-11
		1	100796827	100808985	ENSBTAG00000063848	Endogenous retrovirus group PABLB member 1 Env polyprotein-like (A0AAA9S0U5_BOVIN)	1.78e-11
		16	5637302	5643457	ENSBTAG00000064583	A0AAA9TKJ4_BOVIN	1.01e-11
		16	5637302	5643457	ENSBTAG00000064610	Reverse transcriptase domain-containing protein (A0AAA9SXL5_BOVIN)	1.01e-11
		15	37621748	37651431	ENSBTAG00000066944	A0AAA9SR78_BOVIN	4.83e-11
		29	23187945	23192469	ENSBTAG00000068053	A0AAA9T4S5_BOVIN	9.96e-12
		1	80495311	80500897	ENSBTAG00000069329	Reverse transcriptase domain-containing protein (A0AAA9TPX2_BOVIN)	9.87e-12
		17	30670067	30676896	ENSBTAG00000069531	A0AAA9RSN3_BOVIN	1e-11
		18	57308503	57315509	ENSBTAG00000069586	C2H2-type domain-containing protein (A0AAA9S361_BOVIN)	1.19e-11
		23	29324947	29330742	ENSBTAG00000069966	DUF1725 domain-containing protein (A0AAA9SGD7_BOVIN)	1.02e-11
	Karamojong	4	65951720	65962597	ENSBTAG00000000260	zinc and ring finger 2(ZNRF2)	1.35e-11
		11	101929976	101936580	ENSBTAG00000000382	mediator complex subunit 27(MED27)	9.92e-12
		18	34341127	34357481	ENSBTAG00000001104	CKLF like MARVEL transmembrane domain containing 4(CMTM4)	2.56e-11
		27	38254326	38260053	ENSBTAG00000001186	SH2 domain containing 4A(SH2D4A)	1.05e-11
		20	9289698	9295453	ENSBTAG00000001962	mitochondrial ribosomal protein S27(MRPS27)	1.09e-11
		3	33202884	33226231	ENSBTAG00000001981	solute carrier family 6 member 17(SLC6A17)	3.07e-11
		8	10596742	10602530	ENSBTAG00000002730	elongator acetyltransferase complex subunit 3(ELP3)	1.12e-11
		28	8301879	8306989	ENSBTAG00000002908	G protein subunit gamma 4(GNG4)	1.06e-11
		7	3802825	3817330	ENSBTAG00000003034	GATA zinc finger domain containing 2A(GATAD2A)	2.41e-11
		1	108229484	108234340	ENSBTAG00000003135	IQ motif containing J(IQCJ)	1.06e-11
		13	73139658	73154618	ENSBTAG00000003382	regulating synaptic membrane exocytosis 4(RIMS4)	1.89e-11
		6	68289140	68304237	ENSBTAG00000003443	ubiquitin specific peptidase 46(USP46)	3.72e-11
		11	102582374	102588828	ENSBTAG00000003530	DEAD-box helicase 31(DDX31)	1.04e-11
		8	111893516	111899346	ENSBTAG00000003540	myelin transcription factor 1 like(MYT1L)	1.01e-11
		20	25404581	25410167	ENSBTAG00000003728	NADH:ubiquinone oxidoreductase subunit S4(NDUFS4)	1.18e-11
		24	49846675	49855060	ENSBTAG00000003801	methyl-CpG binding domain protein 1(MBD1)	1.11e-11
		17	43505327	43515116	ENSBTAG00000003840	guanylate cyclase 1 soluble subunit beta 1(GUCY1B1)	1.6e-11
		1	38276258	38282790	ENSBTAG00000005155	ADP ribosylation factor like GTPase 13B(ARL13B)	1.01e-11
		7	53610028	53622325	ENSBTAG00000005198	fibroblast growth factor 1(FGF1)	1.87e-11
		28	26486143	26507240	ENSBTAG00000005666	leucine rich repeat containing 20(LRRC20)	1.42e-11
		18	25817835	25823381	ENSBTAG00000005702	cyclic nucleotide gated channel subunit beta 1(CNGB1)	9.95e-12
		12	50320597	50330178	ENSBTAG00000005760	TBC1 domain family member 4(TBC1D4)	1.78e-11
		2	35128568	35143404	ENSBTAG00000006654	TRAF family member associated NFKB activator(TANK)	2.3e-11
		7	57148045	57153942	ENSBTAG00000006762	SH3 domain containing ring finger 2(SH3RF2)	1.02e-11
		11	87570600	87587548	ENSBTAG00000007485	grainyhead like transcription factor 1(GRHL1)	1.29e-11
		8	49034585	49053557	ENSBTAG00000008103	aldehyde dehydrogenase 1 family member A1(ALDH1A1)	2.54e-11
		14	37495115	37503334	ENSBTAG00000008842	junctophilin 1(JPH1)	1.45e-11
		11	235883	241960	ENSBTAG00000009230	fibulin 7(FBLN7)	1.17e-11
		6	116023441	116028402	ENSBTAG00000009744	family with sequence similarity 193 member A(FAM193A)	9.94e-12
		8	82084989	82100196	ENSBTAG00000009903	patched 1(PTCH1)	2.79e-11
		15	16943207	16946261	ENSBTAG00000010642	alkB homolog 8, tRNA methyltransferase(ALKBH8)	1.07e-11
		16	69510055	69530412	ENSBTAG00000010978	prospero homeobox 1(PROX1)	2.11e-11
		29	41875122	41880208	ENSBTAG00000011019	uncharacterized LOC618367(LOC618367)	1.02e-11
		9	98195091	98200738	ENSBTAG00000011106	parkin coregulated(PACRG)	1.09e-11
		9	94682157	94687151	ENSBTAG00000011509	serine active site containing 1(SERAC1)	1e-11
		10	15598618	15613918	ENSBTAG00000012365	acidic nuclear phosphoprotein 32 family member A(ANP32A)	1.17e-11
		2	61624278	61636993	ENSBTAG00000013302	R3H domain containing 1(R3HDM1)	1.36e-11
		5	88603074	88609519	ENSBTAG00000013333	glycogen synthase 2(GYS2)	1.11e-11
		2	62112988	62118539	ENSBTAG00000013449	RAB3 GTPase activating protein catalytic subunit 1(RAB3GAP1)	1.05e-11
		24	57614428	57619674	ENSBTAG00000014284	alpha kinase 2(ALPK2)	1.02e-11
		2	18470735	18480787	ENSBTAG00000014405	oxysterol binding protein like 6(OSBPL6)	1.58e-11
		22	40147468	40155069	ENSBTAG00000014418	fragile histidine triad diadenosine triphosphatase(FHIT)	1.1e-11
		3	74748331	74755338	ENSBTAG00000014791	cystathionine gamma-lyase(CTH)	1.48e-11
		11	74433215	74448619	ENSBTAG00000015007	nuclear receptor coactivator 1(NCOA1)	1.7e-11
		20	6735912	6750807	ENSBTAG00000015519	GTP dependent ribosome recycling factor mitochondrial 2(GFM2)	2.33e-11
		21	16555584	16562715	ENSBTAG00000016091	kelch like family member 25(KLHL25)	1.86e-11
		25	19781754	19787174	ENSBTAG00000016244	von Willebrand factor A domain containing 3A(VWA3A)	1e-11
		24	60500672	60506244	ENSBTAG00000016663	phosphatidylinositol glycan anchor biosynthesis class N(PIGN)	1.08e-11
		2	121001757	121012177	ENSBTAG00000018199	zinc finger and BTB domain containing 8A(ZBTB8A)	9.88e-12
		15	65428381	65435815	ENSBTAG00000018261	pyruvate dehydrogenase complex component X(PDHX)	1.03e-11
		1	52989870	52994628	ENSBTAG00000018397	HERV-H LTR-associating 2(HHLA2)	1.04e-11
		3	16109394	16122386	ENSBTAG00000018474	interleukin 6 receptor(IL6R)	1.39e-11
		17	52842199	52854344	ENSBTAG00000019278	kinetochore associated 1(KNTC1)	2.92e-11
		11	5820614	5826368	ENSBTAG00000019697	neuronal PAS domain protein 2(NPAS2)	9.91e-12
		19	9313408	9322526	ENSBTAG00000020119	ring finger protein 43(RNF43)	1.41e-11
		13	7425885	7431680	ENSBTAG00000020120	SEL1L2 adaptor subunit of ERAD E3 ligase(SEL1L2)	1.07e-11
		17	48175590	48180666	ENSBTAG00000020430	glycosyltransferase 1 domain containing 1(GLT1D1)	1.02e-11
		1	142803629	142809831	ENSBTAG00000021286	solute carrier family 37 member 1(SLC37A1)	1.06e-11
		4	33055006	33079472	ENSBTAG00000021535	carnitine O-octanoyltransferase(CROT)	2.82e-11
		1	116639993	116654067	ENSBTAG00000021703	mediator complex subunit 12L(MED12L)	2.1e-11
		1	152309606	152315838	ENSBTAG00000023377	SH3 domain binding protein 5(SH3BP5)	1.08e-11
		4	96462724	96468817	ENSBTAG00000024723	coiled-coil-helix-coiled-coil-helix domain containing 3(CHCHD3)	9.99e-12
		1	152688071	152698576	ENSBTAG00000024815	ankyrin repeat domain 28(ANKRD28)	1.18e-11
		6	79792103	79798325	ENSBTAG00000024826	trans-2,3-enoyl-CoA reductase like(TECRL)	1.05e-11
		7	62198194	62204973	ENSBTAG00000025124	zinc finger protein 300(ZNF300)	1.13e-11
		12	71280602	71284730	ENSBTAG00000026070	ATP-binding cassette sub-family C member 4(LOC107131273)	1.16e-11
		9	86936437	86964993	ENSBTAG00000032007	LDL receptor related protein 11(LRP11)	1.88e-11
		1	149013468	149028479	ENSBTAG00000033679	holocarboxylase synthetase(HLCS)	1.57e-11
		6	15607905	15613999	ENSBTAG00000034501	complement factor I(CFI)	1.17e-11
		18	57234351	57240550	ENSBTAG00000037710	A0A3Q1NFT1_BOVIN	1.06e-11
		15	46190927	46197877	ENSBTAG00000037937	interferon-induced very large GTPase 1(LOC101903126)	1.5e-11
		1	35330364	35336188	ENSBTAG00000039151	5-hydroxytryptamine receptor 1F(HTR1F)	1.02e-11
		13	53376296	53380830	ENSBTAG00000039520	signal-regulatory protein beta 1(SIRPB1)	9.9e-12
		1	127522424	127529797	ENSBTAG00000040061	zinc finger and BTB domain containing 38(ZBTB38)	1.11e-11
		4	5996238	6001664	ENSBTAG00000044068	von Willebrand factor C domain containing 2(VWC2)	1.17e-11
		25	21109087	21113775	ENSBTAG00000046033	ubiquitin family domain containing 1(UBFD1)	9.9e-12
		17	36322194	36328285	ENSBTAG00000047595	follistatin like 5(FSTL5)	1.1e-11
		4	105705331	105711506	ENSBTAG00000047919	uncharacterized LOC786254(LOC786254)	1.02e-11
		21	19945598	19950873	ENSBTAG00000048096	myeloid-associated differentiation marker-like(LOC101906604)	1.1e-11
		10	58445442	58458620	ENSBTAG00000048622	tropomodulin 3(TMOD3)	1.17e-11
		5	102091722	102096598	ENSBTAG00000048875	SRCR domain-containing protein (A0A3Q1LSM3_BOVIN)	9.91e-12
		3	45352498	45357714	ENSBTAG00000050538	RNA-directed DNA polymerase (A0A3Q1MDY8_BOVIN)	1.01e-11
		3	31565111	31588684	ENSBTAG00000050904	RAP1A, member of RAS oncogene family(RAP1A)	3.51e-11
		16	45533173	45546895	ENSBTAG00000051176	PAS domain-containing protein (A0A3Q1LT36_BOVIN)	2.12e-11
		5	101905369	101912321	ENSBTAG00000053486	antigen WC1.1-like(LOC101907335)	1.14e-11
		22	16401335	16416356	ENSBTAG00000055104	A0AAA9RTA6_BOVIN	1.77e-11
		1	14047892	14053860	ENSBTAG00000055542	RNA-directed DNA polymerase (A0AAA9TML7_BOVIN)	1.02e-11
		17	30670067	30676896	ENSBTAG00000055831	A0AAA9TNU7_BOVIN	1.03e-11
		5	30533697	30540213	ENSBTAG00000056851	tubulin alpha 1c(TUBA1C)	1.07e-11
		26	29520154	29526631	ENSBTAG00000056854	Reverse transcriptase domain-containing protein (A0AAA9S4S3_BOVIN)	1.05e-11
		19	42855692	42877157	ENSBTAG00000057620	A0AAA9TEE7_BOVIN	2.19e-11
		2	100840880	100847409	ENSBTAG00000058274	A0AAA9SR96_BOVIN	1.02e-11
		15	46190927	46197877	ENSBTAG00000058410	RNA-directed DNA polymerase (A0AAA9SB74_BOVIN)	1.02e-11
		22	16296	91286	ENSBTAG00000058682	A0AAA9TG71_BOVIN	1.08e-10
		18	60971294	60977207	ENSBTAG00000058910	Cationic amino acid transporter 3-like (A0A3Q1N3Q4_BOVIN)	1.08e-11
		5	50437212	50442656	ENSBTAG00000059189	Reverse transcriptase domain-containing protein (A0AAA9S9V4_BOVIN)	9.96e-12
		7	25175541	25180940	ENSBTAG00000059243	A0AAA9TJS4_BOVIN	9.91e-12
		5	5131608	5142859	ENSBTAG00000059302	RNA-directed DNA polymerase (A0AAA9SEN8_BOVIN)	1.21e-11
		6	84271587	84293843	ENSBTAG00000059884	Endonuclease/exonuclease/phosphatase domain-containing protein (A0AAA9SLV6_BOVIN)	3.53e-11
		13	20636054	20643832	ENSBTAG00000060007	MAM and LDL receptor class A domain containing 1(MALRD1)	1.54e-11
		10	22804739	22810622	ENSBTAG00000060040	T cell receptor alpha variable 10(TRAV10)	1.04e-11
		9	6286957	6292818	ENSBTAG00000060148	A0AAA9TR08_BOVIN	1.09e-11
		11	24491893	24510901	ENSBTAG00000060564	uncharacterized LOC112448762(LOC112448762)	1.77e-11
		29	13164768	13169021	ENSBTAG00000060838	Reverse transcriptase domain-containing protein (A0AAA9SQC3_BOVIN)	1.03e-11
		14	24648574	24664026	ENSBTAG00000061529	Reverse transcriptase domain-containing protein (A0AAA9SS40_BOVIN)	3.78e-11
		22	55135377	55141021	ENSBTAG00000061643	histamine receptor H1(HRH1)	9.88e-12
		9	30962711	30970490	ENSBTAG00000061669	A0AAA9RVN8_BOVIN	1.05e-11
		2	94493222	94499573	ENSBTAG00000061822	chemerin chemokine-like receptor 2(CMKLR2)	1.02e-11
		21	19838219	19844280	ENSBTAG00000061959	RNA-directed DNA polymerase (A0AAA9SJA7_BOVIN)	1.06e-11
		29	13270456	13275910	ENSBTAG00000062003	RNA-directed DNA polymerase (A0AAA9U118_BOVIN)	1.01e-11
		27	6340111	6351208	ENSBTAG00000062122	A0AAA9THV2_BOVIN	1.04e-11
		1	100796827	100808985	ENSBTAG00000063848	Endogenous retrovirus group PABLB member 1 Env polyprotein-like (A0AAA9S0U5_BOVIN)	1.22e-11
		5	5134054	5139002	ENSBTAG00000065832	Reverse transcriptase domain-containing protein (A0AAA9TT28_BOVIN)	1.01e-11
		7	32958879	32965250	ENSBTAG00000065905	A0AAA9TPJ4_BOVIN	1.22e-11
		15	37621748	37651431	ENSBTAG00000066944	A0AAA9SR78_BOVIN	4.67e-11
		13	11036960	11043246	ENSBTAG00000067257	Reverse transcriptase domain-containing protein (A0AAA9TX13_BOVIN)	1.06e-11
		17	26216200	26221550	ENSBTAG00000067629	A0AAA9TBD8_BOVIN	1.09e-11
		7	14174123	14179808	ENSBTAG00000068308	A0AAA9U054_BOVIN	1.07e-11
		1	80495311	80500897	ENSBTAG00000069329	Reverse transcriptase domain-containing protein (A0AAA9TPX2_BOVIN)	1.11e-11
		17	30670067	30676896	ENSBTAG00000069531	A0AAA9RSN3_BOVIN	1.03e-11
		18	57308503	57315509	ENSBTAG00000069586	C2H2-type domain-containing protein (A0AAA9S361_BOVIN)	1.46e-11
		23	29324947	29330742	ENSBTAG00000069966	DUF1725 domain-containing protein (A0AAA9SGD7_BOVIN)	1.87e-11
	Nganda10	11	62316369	62324485	ENSBTAG00000000111	UDP-glucose pyrophosphorylase 2(UGP2)	1.19
		11	47437190	47442619	ENSBTAG00000000184	eukaryotic translation initiation factor 2 alpha kinase 3(EIF2AK3)	1.03
		4	65951720	65962597	ENSBTAG00000000260	zinc and ring finger 2(ZNRF2)	2.18
		11	101929976	101936580	ENSBTAG00000000382	mediator complex subunit 27(MED27)	1.01
		4	66237233	66250334	ENSBTAG00000000521	pleckstrin homology domain containing A8(PLEKHA8)	1.15
		1	10736160	10747873	ENSBTAG00000000603	junctional adhesion molecule 2(JAM2)	1
		3	92939123	92953996	ENSBTAG00000000736	LDL receptor related protein 8(LRP8)	1.05
		5	84399645	84414148	ENSBTAG00000000749	lamin tail domain containing 1(LMNTD1)	1.14
		11	13816440	13826848	ENSBTAG00000000783	transforming growth factor alpha(TGFA)	1.22
		18	34341127	34357481	ENSBTAG00000001104	CKLF like MARVEL transmembrane domain containing 4(CMTM4)	1.38
		11	68099830	68107206	ENSBTAG00000001105	annexin A4(ANXA4)	1.02
		27	38254326	38260053	ENSBTAG00000001186	SH2 domain containing 4A(SH2D4A)	1.01
		19	61092952	61101676	ENSBTAG00000001609	mitogen-activated protein kinase kinase 6(MAP2K6)	1.03
		3	33202884	33226231	ENSBTAG00000001981	solute carrier family 6 member 17(SLC6A17)	1.75
		5	82995218	83004755	ENSBTAG00000002313	inositol 1,4,5-trisphosphate receptor type 2(ITPR2)	1.15
		4	100931034	100942344	ENSBTAG00000002317	pleiotrophin(PTN)	0.991
		16	60835120	60842066	ENSBTAG00000002407	tudor domain containing 5(TDRD5)	1.01
		8	10596742	10602530	ENSBTAG00000002730	elongator acetyltransferase complex subunit 3(ELP3)	1.02
		24	54121401	54134022	ENSBTAG00000002788	RAB27B, member RAS oncogene family(RAB27B)	1.12
		17	12719718	12731563	ENSBTAG00000002835	SMAD family member 1(SMAD1)	1.05
		7	3802825	3817330	ENSBTAG00000003034	GATA zinc finger domain containing 2A(GATAD2A)	3.06
		1	108229484	108234340	ENSBTAG00000003135	IQ motif containing J(IQCJ)	0.982
		29	47593015	47597584	ENSBTAG00000003171	SH3 and multiple ankyrin repeat domains 2(SHANK2)	1.14
		4	24002550	24009367	ENSBTAG00000003238	mesenchyme homeobox 2(MEOX2)	1.06
		3	49705853	49714134	ENSBTAG00000003245	BCAR3 adaptor protein, NSP family member(BCAR3)	1.1
		4	97917526	97924145	ENSBTAG00000003372	solute carrier family 35 member B4(SLC35B4)	1.22
		21	4299770	4304310	ENSBTAG00000003392	gamma-aminobutyric acid type A receptor subunit alpha5(GABRA5)	0.99
		13	69323236	69329644	ENSBTAG00000003396	MAF bZIP transcription factor B(MAFB)	1.03
		6	68289140	68304237	ENSBTAG00000003443	ubiquitin specific peptidase 46(USP46)	5.12
		7	10749581	10754442	ENSBTAG00000003528	adhesion G protein-coupled receptor E2(LOC100299045)	0.602
		11	102582374	102588828	ENSBTAG00000003530	DEAD-box helicase 31(DDX31)	1
		8	111893516	111899346	ENSBTAG00000003540	myelin transcription factor 1 like(MYT1L)	1
		5	114938348	114953507	ENSBTAG00000003574	shisa like 1(SHISAL1)	1.02
		23	19745477	19752867	ENSBTAG00000003632	cytochrome P450 family 39 subfamily A member 1(CYP39A1)	1
		20	25404581	25410167	ENSBTAG00000003728	NADH:ubiquinone oxidoreductase subunit S4(NDUFS4)	1.06
		3	93208522	93221236	ENSBTAG00000003746	sterol carrier protein 2(SCP2)	1.04
		22	7580979	7588529	ENSBTAG00000003952	F-box and leucine rich repeat protein 2(FBXL2)	1.07
		6	100011108	100019094	ENSBTAG00000003959	Rho GTPase activating protein 24(ARHGAP24)	0.985
		11	102799372	102811429	ENSBTAG00000004092	adenylate kinase 8(AK8)	0.982
		27	28561806	28572905	ENSBTAG00000004150	neuregulin 1(NRG1)	1
		19	47418356	47430935	ENSBTAG00000004249	tetratricopeptide repeat, ankyrin repeat and coiled-coil containing 2(TANC2)	1.11
		9	28554110	28562459	ENSBTAG00000004394	cAMP-dependent protein kinase inhibitor beta(PKIB)	1.04
		16	68378480	68386816	ENSBTAG00000004407	potassium two pore domain channel subfamily K member 2(KCNK2)	1.08
		14	38307689	38318439	ENSBTAG00000004411	cysteine rich secretory protein LCCL domain containing 1(CRISPLD1)	1
		11	10290678	10296745	ENSBTAG00000004884	solute carrier family 4 member 5(SLC4A5)	1.01
		26	34811339	34818169	ENSBTAG00000004895	actin filament associated protein 1 like 2(AFAP1L2)	1.1
		4	118738987	118747968	ENSBTAG00000004958	protein tyrosine phosphatase receptor type N2(PTPRN2)	1.01
		16	71592498	71600005	ENSBTAG00000005137	lysophosphatidylglycerol acyltransferase 1(LPGAT1)	1.2
		7	53610028	53622325	ENSBTAG00000005198	fibroblast growth factor 1(FGF1)	1.24
		23	46008918	46015311	ENSBTAG00000005248	orofacial cleft 1 candidate 1(OFCC1)	0.991
		28	26486143	26507240	ENSBTAG00000005666	leucine rich repeat containing 20(LRRC20)	1.5
		9	50811771	50820105	ENSBTAG00000005729	F-box and leucine rich repeat protein 4(FBXL4)	1.08
		12	50320597	50330178	ENSBTAG00000005760	TBC1 domain family member 4(TBC1D4)	2.6
		5	94459217	94468997	ENSBTAG00000006256	protein tyrosine phosphatase receptor type O(PTPRO)	0.988
		8	109794468	109801812	ENSBTAG00000006532	CDK5 regulatory subunit associated protein 2(CDK5RAP2)	1.03
		17	65916542	65928882	ENSBTAG00000006569	seizure related 6 homolog like(SEZ6L)	0.982
		2	35128568	35143404	ENSBTAG00000006654	TRAF family member associated NFKB activator(TANK)	6.79
		4	67038093	67047644	ENSBTAG00000007146	carboxypeptidase vitellogenic like(CPVL)	1.13
		11	87570600	87587548	ENSBTAG00000007485	grainyhead like transcription factor 1(GRHL1)	2.08
		24	21897128	21904560	ENSBTAG00000007520	microtubule associated protein RP/EB family member 2(MAPRE2)	0.984
		24	35299488	35313180	ENSBTAG00000007705	collectin subfamily member 12(COLEC12)	1.01
		14	8232686	8237480	ENSBTAG00000007823	thyroglobulin(TG)	1.21
		4	118468879	118474236	ENSBTAG00000008025	ubiquitin protein ligase E3C(UBE3C)	1.12
		12	21029893	21038894	ENSBTAG00000008053	WD repeat and FYVE domain containing 2(WDFY2)	1.08
		8	49034585	49053557	ENSBTAG00000008103	aldehyde dehydrogenase 1 family member A1(ALDH1A1)	1.78
		21	44374275	44380598	ENSBTAG00000008172	egl-9 family hypoxia inducible factor 3(EGLN3)	1.03
		11	92483860	92497634	ENSBTAG00000008232	DAB2 interacting protein(DAB2IP)	0.987
		6	4159471	4172315	ENSBTAG00000008255	pyroglutamylated RFamide peptide receptor(QRFPR)	1.13
		13	17212626	17217109	ENSBTAG00000008401	6-phosphofructo-2-kinase/fructose-2,6-biphosphatase 3(PFKFB3)	1.01
		14	30041863	30051756	ENSBTAG00000008629	mitochondrial fission regulator 1(MTFR1)	1.12
		26	12401304	12411067	ENSBTAG00000008783	5-hydroxytryptamine receptor 7(HTR7)	1.02
		14	37495115	37503334	ENSBTAG00000008842	junctophilin 1(JPH1)	1.11
		11	18822336	18834419	ENSBTAG00000009020	cysteine rich transmembrane BMP regulator 1(CRIM1)	1.02
		7	94755349	94764742	ENSBTAG00000009131	SKI3 subunit of superkiller complex(SKIC3)	0.887
		1	138590438	138603359	ENSBTAG00000009258	NIMA related kinase 11(NEK11)	1.05
		24	7309545	7321440	ENSBTAG00000009266	CD226 molecule(CD226)	0.98
		26	13353424	13359704	ENSBTAG00000009279	tankyrase 2(TNKS2)	1.04
		3	89376906	89384215	ENSBTAG00000009314	FYN binding protein 2(FYB2)	1.03
		9	103351052	103356892	ENSBTAG00000009620	WD repeat domain 27(WDR27)	1.25
		11	73043515	73052130	ENSBTAG00000009650	otoferlin(OTOF)	0.982
		6	21862938	21878066	ENSBTAG00000009673	solute carrier family 9 member B1(SLC9B1)	0.98
		5	7075989	7082470	ENSBTAG00000009852	neuron navigator 3(NAV3)	1.12
		8	82084989	82100196	ENSBTAG00000009903	patched 1(PTCH1)	3.8
		24	50244316	50250740	ENSBTAG00000009907	mitogen-activated protein kinase 4(MAPK4)	1.05
		8	44827629	44834856	ENSBTAG00000009917	phosphatidylinositol-4-phosphate 5-kinase type 1 beta(PIP5K1B)	0.992
		22	44543622	44549539	ENSBTAG00000010029	ELKS/RAB6-interacting/CAST family member 2(ERC2)	1.07
		9	91728925	91736324	ENSBTAG00000010047	TIAM Rac1 associated GEF 2(TIAM2)	1.12
		8	35682551	35695052	ENSBTAG00000010178	protein tyrosine phosphatase receptor type D(PTPRD)	1.01
		6	110514306	110523816	ENSBTAG00000010343	C1q and TNF related 7(C1QTNF7)	1.02
		11	3844142	3850736	ENSBTAG00000010388	alpha-1,3-mannosyl-glycoprotein 4-beta-N-acetylglucosaminyltransferase A(MGAT4A)	1.04
		21	57238205	57242541	ENSBTAG00000010416	Ras and Rab interactor 3(RIN3)	1.07
		16	24025578	24034560	ENSBTAG00000010460	microtubule affinity regulating kinase 1(MARK1)	0.989
		5	90458972	90465165	ENSBTAG00000010818	AE binding protein 2(AEBP2)	1
		16	69510055	69530412	ENSBTAG00000010978	prospero homeobox 1(PROX1)	2.45
		11	37412659	37420742	ENSBTAG00000011101	EMAP like 6(EML6)	0.999
		9	98195091	98200738	ENSBTAG00000011106	parkin coregulated(PACRG)	1.05
		5	15686577	15700597	ENSBTAG00000011153	MGAT4 family member C(MGAT4C)	1.27
		6	103075764	103082765	ENSBTAG00000011170	janus kinase and microtubule interacting protein 1(JAKMIP1)	1.04
		6	102301920	102309473	ENSBTAG00000011354	nudix hydrolase 9(NUDT9)	0.996
		5	10371515	10383773	ENSBTAG00000011367	lin-7 homolog A, crumbs cell polarity complex component(LIN7A)	1.26
		3	27547578	27556750	ENSBTAG00000011500	calsequestrin 2(CASQ2)	1.11
		27	40244982	40251091	ENSBTAG00000011518	retinoic acid receptor beta(RARB)	0.992
		9	60888208	60893505	ENSBTAG00000011672	gamma-aminobutyric acid type A receptor subunit rho2(GABRR2)	1.01
		3	3657140	3665323	ENSBTAG00000012025	LIM homeobox transcription factor 1 alpha(LMX1A)	1.04
		24	45597472	45603145	ENSBTAG00000012067	ectopic P-granules 5 autophagy tethering factor(EPG5)	1
		5	117005533	117008323	ENSBTAG00000012291	TBC1 domain family member 22A(TBC1D22A)	1.02
		6	64592066	64596532	ENSBTAG00000012296	gamma-aminobutyric acid type A receptor subunit gamma1(GABRG1)	1.03
		3	13830505	13838474	ENSBTAG00000012361	Rho guanine nucleotide exchange factor 11(ARHGEF11)	1.07
		10	15598618	15613918	ENSBTAG00000012365	acidic nuclear phosphoprotein 32 family member A(ANP32A)	1.02
		16	76492822	76501387	ENSBTAG00000012433	DENN domain containing 1B(DENND1B)	1.03
		12	2181203	2191695	ENSBTAG00000012443	diaphanous related formin 3(DIAPH3)	1.2
		23	6038641	6044731	ENSBTAG00000012652	tubulointerstitial nephritis antigen(TINAG)	1
		3	97603646	97612192	ENSBTAG00000012722	AGBL carboxypeptidase 4(AGBL4)	1.08
		4	77373887	77385627	ENSBTAG00000012968	cytochrome c oxidase assembly factor 1(COA1)	1.06
		9	13185023	13192969	ENSBTAG00000013222	CD109 molecule(CD109)	1.1
		2	61624278	61636993	ENSBTAG00000013302	R3H domain containing 1(R3HDM1)	0.607
		5	44882788	44895963	ENSBTAG00000013496	carboxypeptidase M(CPM)	1.18
		12	16765900	16776298	ENSBTAG00000013498	5-hydroxytryptamine receptor 2A(HTR2A)	1.32
		6	110988545	110994199	ENSBTAG00000013569	CD38 molecule(CD38)	1.13
		1	44091095	44097649	ENSBTAG00000013663	cms1 ribosomal small subunit homolog(CMSS1)	1.02
		22	57225297	57237623	ENSBTAG00000013723	mitochondrial ribosomal protein S25(MRPS25)	1.01
		3	88467245	88473872	ENSBTAG00000013802	DAB adaptor protein 1(DAB1)	1.01
		5	85066537	85072722	ENSBTAG00000013825	branched chain amino acid transaminase 1(BCAT1)	0.991
		5	64222089	64227078	ENSBTAG00000013859	SCY1 like pseudokinase 2(SCYL2)	0.995
		5	33409123	33418071	ENSBTAG00000014197	solute carrier family 38 member 4(SLC38A4)	1.3
		5	112836005	112845324	ENSBTAG00000014265	sterol regulatory element binding transcription factor 2(SREBF2)	1.03
		2	18470735	18480787	ENSBTAG00000014405	oxysterol binding protein like 6(OSBPL6)	0.718
		6	11831278	11844574	ENSBTAG00000014463	calcium/calmodulin dependent protein kinase II delta(CAMK2D)	1.19
		9	41670011	41689904	ENSBTAG00000014592	AFG1 like ATPase(AFG1L)	1.2
		3	74748331	74755338	ENSBTAG00000014791	cystathionine gamma-lyase(CTH)	1.01
		27	37314500	37321875	ENSBTAG00000014861	solute carrier family 20 member 2(SLC20A2)	0.984
		4	36973156	36991691	ENSBTAG00000014920	semaphorin 3E(SEMA3E)	1.09
		11	74433215	74448619	ENSBTAG00000015007	nuclear receptor coactivator 1(NCOA1)	2.28
		16	66712173	66722618	ENSBTAG00000015235	hemicentin 1(HMCN1)	0.988
		5	42614537	42621826	ENSBTAG00000015311	protein tyrosine phosphatase receptor type R(PTPRR)	1.07
		20	6735912	6750807	ENSBTAG00000015519	GTP dependent ribosome recycling factor mitochondrial 2(GFM2)	1.06
		6	114301768	114313057	ENSBTAG00000015926	actin binding LIM protein family member 2(ABLIM2)	1.09
		9	8644039	8650910	ENSBTAG00000016164	LMBR1 domain containing 1(LMBRD1)	0.991
		8	101821454	101831596	ENSBTAG00000016259	KIAA1958(KIAA1958)	1.21
		3	25291609	25299046	ENSBTAG00000016387	ganglioside induced differentiation associated protein 2(GDAP2)	1.12
		12	15495797	15500773	ENSBTAG00000016529	solute carrier family 25 member 30(SLC25A30)	1.01
		13	30920834	30929388	ENSBTAG00000016676	phosphotriesterase related(PTER)	0.983
		13	72482517	72495905	ENSBTAG00000016741	TOX high mobility group box family member 2(TOX2)	1.04
		19	48322605	48328330	ENSBTAG00000016799	endoplasmic reticulum to nucleus signaling 1(ERN1)	0.999
		12	86413568	86418931	ENSBTAG00000017289	MCF.2 cell line derived transforming sequence like(MCF2L)	0.985
		29	18116361	18123689	ENSBTAG00000017298	adipogenesis associated Mth938 domain containing(AAMDC)	1
		13	36312415	36319119	ENSBTAG00000017354	MAGUK p55 scaffold protein 7(MPP7)	1.03
		3	66976646	66995403	ENSBTAG00000017419	zinc finger ZZ-type containing 3(ZZZ3)	1.01
		27	35584970	35588547	ENSBTAG00000017420	zinc finger matrin-type 4(ZMAT4)	0.991
		1	144944534	144949639	ENSBTAG00000017486	adenosine deaminase RNA specific B1(ADARB1)	0.987
		4	107736513	107748521	ENSBTAG00000017676	thiamin pyrophosphokinase 1(TPK1)	1.18
		6	36498613	36504667	ENSBTAG00000017704	ATP binding cassette subfamily G member 2(ABCG2)	1.03
		8	53180639	53190240	ENSBTAG00000017734	vacuolar protein sorting 13 homolog A(VPS13A)	1.03
		1	10237688	10245017	ENSBTAG00000017753	amyloid beta precursor protein(APP)	1.02
		19	34151632	34161344	ENSBTAG00000017771	epsin 2(EPN2)	1.11
		11	105040052	105044605	ENSBTAG00000017851	retinoid X receptor alpha(RXRA)	1.17
		11	101006718	101016391	ENSBTAG00000017976	ABL proto-oncogene 1, non-receptor tyrosine kinase(ABL1)	1.02
		2	121001757	121012177	ENSBTAG00000018199	zinc finger and BTB domain containing 8A(ZBTB8A)	0.787
		20	46642303	46652907	ENSBTAG00000018234	cadherin 9(CDH9)	1.04
		12	83917451	83922623	ENSBTAG00000018237	myosin XVI(MYO16)	1.19
		12	34431127	34436955	ENSBTAG00000018300	TNF receptor superfamily member 19(TNFRSF19)	0.996
		2	30101772	30107420	ENSBTAG00000018520	sodium voltage-gated channel alpha subunit 1(SCN1A)	0.102
		1	99367641	99375904	ENSBTAG00000018727	golgi integral membrane protein 4(GOLIM4)	1.03
		3	51009359	51022352	ENSBTAG00000018739	RNA polymerase II associated protein 2(RPAP2)	1.03
		4	33656259	33668259	ENSBTAG00000018989	glutamate metabotropic receptor 3(GRM3)	0.987
		24	39840640	39853939	ENSBTAG00000019036	Rho GTPase activating protein 28(ARHGAP28)	1.18
		8	69685727	69696372	ENSBTAG00000019225	solute carrier family 39 member 14(SLC39A14)	0.984
		4	104811205	104818575	ENSBTAG00000019265	acylglycerol kinase(AGK)	1.09
		24	46685036	46696612	ENSBTAG00000019331	katanin catalytic subunit A1 like 2(KATNAL2)	1.03
		6	72442566	72455358	ENSBTAG00000019368	insulin like growth factor binding protein 7(IGFBP7)	1.02
		9	70302865	70312121	ENSBTAG00000019460	monooxygenase DBH like 1(MOXD1)	1
		23	44624872	44633054	ENSBTAG00000019533	androgen dependent TFPI regulating protein(ADTRP)	1.11
		12	34075634	34084820	ENSBTAG00000019545	spermatogenesis associated 13(SPATA13)	0.986
		11	44567065	44577305	ENSBTAG00000019628	ectodysplasin A receptor(EDAR)	1.04
		8	10812095	10818461	ENSBTAG00000019636	scavenger receptor class A member 5(SCARA5)	1.1
		23	40718856	40726090	ENSBTAG00000019675	ataxin 1(ATXN1)	1.08
		14	64261752	64277094	ENSBTAG00000019793	regulator of G protein signaling 22(RGS22)	1.16
		3	91645201	91652679	ENSBTAG00000019801	family with sequence similarity 151 member A(FAM151A)	1.05
		4	91599772	91605676	ENSBTAG00000020004	zinc finger protein 800(ZNF800)	1.05
		14	23172649	23182160	ENSBTAG00000020034	LYN proto-oncogene, Src family tyrosine kinase(LYN)	1.1
		8	1553322	1559649	ENSBTAG00000020130	chloride voltage-gated channel 3(CLCN3)	1.06
		21	66731781	66740695	ENSBTAG00000020192	protein phosphatase 2 regulatory subunit B'gamma(PPP2R5C)	1.02
		24	24705089	24712148	ENSBTAG00000020286	GRB2 associated regulator of MAPK1 subtype 1(GAREM1)	1.08
		11	103564809	103576470	ENSBTAG00000020490	NACC family member 2(NACC2)	1.12
		8	112769851	112782464	ENSBTAG00000020495	SH3 and SYLF domain containing 1(SH3YL1)	0.986
		13	23973995	23980884	ENSBTAG00000020929	armadillo repeat containing 3(ARMC3)	1.09
		26	14084826	14092128	ENSBTAG00000021116	exocyst complex component 6(EXOC6)	1.09
		8	53365222	53376295	ENSBTAG00000021127	G protein subunit alpha 14(GNA14)	1.07
		3	40355196	40370831	ENSBTAG00000021217	collagen type XI alpha 1 chain(COL11A1)	1.17
		23	3273896	3285548	ENSBTAG00000021237	dystonin(DST)	0.985
		1	142803629	142809831	ENSBTAG00000021286	solute carrier family 37 member 1(SLC37A1)	1.01
		19	6756052	6760439	ENSBTAG00000021292	ankyrin repeat and fibronectin type III domain containing 1(ANKFN1)	1.18
		1	116639993	116654067	ENSBTAG00000021703	mediator complex subunit 12L(MED12L)	1.11
		5	6185708	6192821	ENSBTAG00000021756	zinc finger DHHC-type palmitoyltransferase 17(ZDHHC17)	1.2
		23	33108025	33117968	ENSBTAG00000021903	KIAA0319(KIAA0319)	1.07
		4	22390604	22406924	ENSBTAG00000021905	diacylglycerol kinase beta(DGKB)	1.07
		22	39120736	39126634	ENSBTAG00000021911	protein tyrosine phosphatase receptor type G(PTPRG)	0.983
		20	59162720	59175324	ENSBTAG00000021972	dynein axonemal heavy chain 5(DNAH5)	1.12
		3	83536433	83542597	ENSBTAG00000021975	PATJ crumbs cell polarity complex component(PATJ)	1.07
		5	118330467	118335721	ENSBTAG00000022986	TAFA chemokine like family member 5(TAFA5)	1
		16	5754461	5757601	ENSBTAG00000023177	complement factor H(CFH)	1.07
		12	72682537	72685067	ENSBTAG00000023309	ATP-binding cassette sub-family C member 4-like(LOC100337390)	0.999
		11	67101713	67113566	ENSBTAG00000023976	Rho GTPase activating protein 25(ARHGAP25)	1.04
		24	40346757	40354825	ENSBTAG00000024015	protein tyrosine phosphatase receptor type M(PTPRM)	1.1
		4	15433410	15443503	ENSBTAG00000024420	collagen type XXVIII alpha 1 chain(COL28A1)	1.15
		1	152688071	152698576	ENSBTAG00000024815	ankyrin repeat domain 28(ANKRD28)	2.19
		23	4806538	4815022	ENSBTAG00000025718	3-hydroxymethyl-3-methylglutaryl-CoA lyase like 1(HMGCLL1)	1
		14	61294783	61301855	ENSBTAG00000026242	BAALC binder of MAP3K1 and KLF4(BAALC)	1.3
		21	42460056	42472850	ENSBTAG00000027024	Rho GTPase activating protein 5(ARHGAP5)	1.08
		1	122058396	122063592	ENSBTAG00000031306	phospholipid scramblase 1(PLSCR1)	1.02
		16	57206848	57215489	ENSBTAG00000031385	COP1 E3 ubiquitin ligase(COP1)	1.07
		9	86936437	86964993	ENSBTAG00000032007	LDL receptor related protein 11(LRP11)	1.65
		12	52689271	52695627	ENSBTAG00000032821	sciellin(SCEL)	1.02
		27	38469855	38476356	ENSBTAG00000033137	pleckstrin and Sec7 domain containing 3(PSD3)	0.998
		17	39998359	40015283	ENSBTAG00000033547	chromosome 17 C4orf45 homolog(C17H4orf45)	1.14
		1	149013468	149028479	ENSBTAG00000033679	holocarboxylase synthetase(HLCS)	1.65
		29	12751996	12761575	ENSBTAG00000033731	prolylcarboxypeptidase(PRCP)	1.07
		12	22813394	22822624	ENSBTAG00000034033	LHFPL tetraspan subfamily member 6(LHFPL6)	1.17
		12	13145315	13155546	ENSBTAG00000034785	DnaJ heat shock protein family (Hsp40) member C15(DNAJC15)	0.98
		17	58073240	58086512	ENSBTAG00000036183	F-box and WD repeat domain containing 8(FBXW8)	1.22
		4	119641213	119646573	ENSBTAG00000037649	vasoactive intestinal peptide receptor 2(VIPR2)	1.01
		22	35116746	35122326	ENSBTAG00000037972	solute carrier family 25 member 26(SLC25A26)	0.989
		1	22928186	22940169	ENSBTAG00000038422	ferritin light chain(FTL)	1.05
		9	96483807	96492013	ENSBTAG00000039080	solute carrier family 22 member 3(SLC22A3)	1.13
		1	35330364	35336188	ENSBTAG00000039151	5-hydroxytryptamine receptor 1F(HTR1F)	1.06
		13	53376296	53380830	ENSBTAG00000039520	signal-regulatory protein beta 1(SIRPB1)	1.03
		16	5664679	5674882	ENSBTAG00000039995	complement factor H(LOC100336868)	1.01
		1	127522424	127529797	ENSBTAG00000040061	zinc finger and BTB domain containing 38(ZBTB38)	3.26
		9	68468349	68476510	ENSBTAG00000040543	transmembrane protein 200A(TMEM200A)	1
		6	89100330	89109049	ENSBTAG00000043960	methylenetetrahydrofolate dehydrogenase (NADP+ dependent) 2 like(MTHFD2L)	1.06
		12	77955231	77968303	ENSBTAG00000044027	integrin subunit beta like 1(ITGBL1)	0.999
		21	42067456	42081045	ENSBTAG00000044121	NUBP iron-sulfur cluster assembly factor, mitochondrial(NUBPL)	0.99
		1	63755234	63761796	ENSBTAG00000045704	immunoglobulin superfamily member 11(IGSF11)	1.01
		24	41740189	41749662	ENSBTAG00000046533	RAB31, member RAS oncogene family(RAB31)	1.06
		8	61732326	61739295	ENSBTAG00000046574	FERM and PDZ domain containing 1(FRMPD1)	1.11
		8	86550962	86562155	ENSBTAG00000047649	AU RNA binding methylglutaconyl-CoA hydratase (A0A3Q1M9N4_BOVIN)	1.11
		6	40312729	40318543	ENSBTAG00000047743	potassium voltage-gated channel interacting protein 4(KCNIP4)	1.18
		4	105705331	105711506	ENSBTAG00000047919	uncharacterized LOC786254(LOC786254)	1.18
		21	19945598	19950873	ENSBTAG00000048096	myeloid-associated differentiation marker-like(LOC101906604)	1.07
		10	58445442	58458620	ENSBTAG00000048622	tropomodulin 3(TMOD3)	0.19
		17	16642440	16652235	ENSBTAG00000049010	ring finger protein 150(RNF150)	1.1
		22	472736	478956	ENSBTAG00000049505	Endogenous retrovirus group PABLB member 1 Env polyprotein-like (A0A3Q1LZL3_BOVIN)	1.08
		21	16970419	16981952	ENSBTAG00000049909	AGBL carboxypeptidase 1(AGBL1)	1.1
		29	38362890	38373940	ENSBTAG00000050440	pregnancy-associated glycoprotein 20(PAG20)	0.999
		3	31565111	31588684	ENSBTAG00000050904	RAP1A, member of RAS oncogene family(RAP1A)	1.54
		19	49683809	49690805	ENSBTAG00000052072	UDP-GlcNAc:betaGal beta-1,3-N-acetylglucosaminyltransferase like 1(B3GNTL1)	0.987
		16	21134488	21148057	ENSBTAG00000052073	spermatogenesis associated 17(SPATA17)	0.995
		12	78211872	78219886	ENSBTAG00000052496	fibroblast growth factor 14(FGF14)	1.11
		5	101905369	101912321	ENSBTAG00000053486	antigen WC1.1-like(LOC101907335)	2.62
		12	25355718	25366388	ENSBTAG00000053984	doublecortin like kinase 1(DCLK1)	1.03
		27	28431874	28443018	ENSBTAG00000054057	neuregulin 1(NRG1)	1.06
		9	17338474	17345422	ENSBTAG00000054151	meiotic double-stranded break formation protein 4(MEI4)	1.04
		29	41876512	41883650	ENSBTAG00000054910	LRAT domain-containing protein (A0A3Q1MI16_BOVIN)	1.02
		4	32320080	32334314	ENSBTAG00000054987	solute carrier family 25, member 40(SLC25A40)	1.07
		22	16401335	16416356	ENSBTAG00000055104	A0AAA9RTA6_BOVIN	0.982
		4	72697791	72709913	ENSBTAG00000055390	RNA-directed DNA polymerase (A0AAA9S7J1_BOVIN)	1.05
		11	50264588	50275896	ENSBTAG00000055501	Reverse transcriptase domain-containing protein (A0AAA9TYX8_BOVIN)	1.07
		17	30670067	30676896	ENSBTAG00000055831	A0AAA9TNU7_BOVIN	1.11
		5	2928308	2933198	ENSBTAG00000056018	Reverse transcriptase domain-containing protein (A0AAA9SME5_BOVIN)	0.983
		3	66553123	66561461	ENSBTAG00000056556	GIPC PDZ domain containing family member 2(GIPC2)	1.08
		5	30533697	30540213	ENSBTAG00000056851	tubulin alpha 1c(TUBA1C)	1.8
		6	37843389	37855921	ENSBTAG00000057197	Reverse transcriptase domain-containing protein (A0AAA9RY90_BOVIN)	1.01
		6	8837684	8852661	ENSBTAG00000057229	Reverse transcriptase domain-containing protein (A0AAA9TZ54_BOVIN)	0.998
		21	54000529	54003983	ENSBTAG00000057273	Reverse transcriptase domain-containing protein (A0AAA9TQC4_BOVIN)	1.07
		26	8627312	8644130	ENSBTAG00000057510	A0AAA9S6U3_BOVIN	1.02
		19	42855692	42877157	ENSBTAG00000057620	A0AAA9TEE7_BOVIN	1.92
		3	88195467	88206147	ENSBTAG00000057713	Reverse transcriptase domain-containing protein (A0AAA9TJQ2_BOVIN)	1.05
		3	77743101	77754263	ENSBTAG00000057875	A0AAA9S8J6_BOVIN	1.05
		11	35345528	35356275	ENSBTAG00000058517	RNA-directed DNA polymerase (A0AAA9S8D3_BOVIN)	1.05
		22	16296	91286	ENSBTAG00000058682	A0AAA9TG71_BOVIN	7.88
		12	15977879	15987258	ENSBTAG00000058726	A0AAA9TA09_BOVIN	0.99
		9	69455575	69467134	ENSBTAG00000059089	A0AAA9T3C3_BOVIN	1.18
		5	5131608	5142859	ENSBTAG00000059302	RNA-directed DNA polymerase (A0AAA9SEN8_BOVIN)	1.05
		6	84271587	84293843	ENSBTAG00000059884	Endonuclease/exonuclease/phosphatase domain-containing protein (A0AAA9SLV6_BOVIN)	5.96
		13	20636054	20643832	ENSBTAG00000060007	MAM and LDL receptor class A domain containing 1(MALRD1)	1.14
		9	6286957	6292818	ENSBTAG00000060148	A0AAA9TR08_BOVIN	0.989
		16	67377079	67386699	ENSBTAG00000060237	translocated promoter region, nuclear basket protein(TPR)	1.4
		11	24491893	24510901	ENSBTAG00000060564	uncharacterized LOC112448762(LOC112448762)	1.67
		5	106682810	106698947	ENSBTAG00000060879	A0AAA9TVJ8_BOVIN	0.996
		24	37473154	37481653	ENSBTAG00000060933	Reverse transcriptase domain-containing protein (A0AAA9TSP3_BOVIN)	1.09
		1	65822941	65833436	ENSBTAG00000061387	RNA-directed DNA polymerase (A0AAA9S649_BOVIN)	1.15
		24	10138150	10147539	ENSBTAG00000061507	cadherin 19, type 2(CDH19)	1.06
		14	24648574	24664026	ENSBTAG00000061529	Reverse transcriptase domain-containing protein (A0AAA9SS40_BOVIN)	2.01
		13	60778277	60788203	ENSBTAG00000061598	A0AAA9SKA0_BOVIN	1.04
		22	55135377	55141021	ENSBTAG00000061643	histamine receptor H1(HRH1)	1.29
		2	94493222	94499573	ENSBTAG00000061822	chemerin chemokine-like receptor 2(CMKLR2)	0.953
		13	34733606	34741788	ENSBTAG00000061866	RNA-directed DNA polymerase (A0AAA9THM9_BOVIN)	1.1
		29	13270456	13275910	ENSBTAG00000062003	RNA-directed DNA polymerase (A0AAA9U118_BOVIN)	1.03
		24	50964307	50976379	ENSBTAG00000062066	RNA-directed DNA polymerase (A0AAA9SM87_BOVIN)	1.12
		27	6340111	6351208	ENSBTAG00000062122	A0AAA9THV2_BOVIN	0.987
		9	37704315	37712619	ENSBTAG00000062185	RNA-directed DNA polymerase (A0AAA9T012_BOVIN)	1.07
		9	12849872	12853782	ENSBTAG00000062354	uncharacterized LOC132346195(LOC132346195)	1.12
		3	117644420	117656435	ENSBTAG00000062847	Reverse transcriptase domain-containing protein (A0AAA9TJ83_BOVIN)	0.995
		11	20766586	20777433	ENSBTAG00000063527	RNA-directed DNA polymerase (A0AAA9SBN8_BOVIN)	1.04
		6	6309263	6319563	ENSBTAG00000063535	A0AAA9RXB7_BOVIN	1.06
		11	22172407	22177459	ENSBTAG00000063684	A0AAA9S9F9_BOVIN	1.02
		8	12928772	12937754	ENSBTAG00000063760	A0AAA9T648_BOVIN	1.05
		1	100796827	100808985	ENSBTAG00000063848	Endogenous retrovirus group PABLB member 1 Env polyprotein-like (A0AAA9S0U5_BOVIN)	1.48
		4	19835024	19843503	ENSBTAG00000064100	A0AAA9RW49_BOVIN	1.09
		5	49103258	49112364	ENSBTAG00000064309	Ras association domain family member 3(RASSF3)	0.992
		16	5637302	5643457	ENSBTAG00000064583	A0AAA9TKJ4_BOVIN	1.01
		6	32463880	32478213	ENSBTAG00000064662	A0AAA9TU95_BOVIN	1.13
		21	19680015	19683163	ENSBTAG00000064823	myeloid-associated differentiation marker(LOC100298453)	0.99
		24	2175797	2185590	ENSBTAG00000065205	RNA-directed DNA polymerase (A0AAA9SYF2_BOVIN)	1
		6	8724532	8742070	ENSBTAG00000065211	uncharacterized LOC104972658(LOC104972658)	1.07
		16	6255768	6278721	ENSBTAG00000065212	A0AAA9U1F6_BOVIN	2.17
		26	50112230	50138007	ENSBTAG00000065448	transcription elongation regulator 1 like(TCERG1L)	1.01
		6	1351662	1364243	ENSBTAG00000065668	membrane associated ring-CH-type finger 1(MARCHF1)	1.03
		6	62287164	62298870	ENSBTAG00000065813	A0AAA9S8C0_BOVIN	1.13
		3	86992467	87003366	ENSBTAG00000066077	Secreted protein (A0AAA9RVC2_BOVIN)	1.17
		9	85939186	85943447	ENSBTAG00000066115	RNA-directed DNA polymerase (A0AAA9T8R0_BOVIN)	0.999
		27	16774976	16786778	ENSBTAG00000066762	A0AAA9TN22_BOVIN	1.11
		6	87095165	87102794	ENSBTAG00000066830	A0AAA9TKP0_BOVIN	1.05
		3	38362878	38367444	ENSBTAG00000066850	A0AAA9SIY9_BOVIN	1.04
		15	37621748	37651431	ENSBTAG00000066944	A0AAA9SR78_BOVIN	2.5
		16	59532998	59556769	ENSBTAG00000066977	A0AAA9SLX6_BOVIN	1.08
		4	111840895	111843982	ENSBTAG00000067341	RNA-directed DNA polymerase (A0AAA9RUM9_BOVIN)	0.991
		29	23187945	23192469	ENSBTAG00000068053	A0AAA9T4S5_BOVIN	0.981
		9	66324296	66332598	ENSBTAG00000068077	Reverse transcriptase domain-containing protein (A0AAA9RX52_BOVIN)	1.16
		26	18019440	18032758	ENSBTAG00000068269	Reverse transcriptase domain-containing protein (A0AAA9TNX4_BOVIN)	1.18
		3	43314001	43322134	ENSBTAG00000068352	A0AAA9T757_BOVIN	0.991
		21	27243741	27254976	ENSBTAG00000068377	A0AAA9S551_BOVIN	1.01
		26	4750407	4758788	ENSBTAG00000068421	DUF1725 domain-containing protein (A0AAA9TFV9_BOVIN)	1.04
		8	34825995	34835083	ENSBTAG00000068522	RNA-directed DNA polymerase (A0AAA9TUQ3_BOVIN)	1.01
		1	39323740	39326397	ENSBTAG00000068608	DUF1725 domain-containing protein (A0AAA9U2I4_BOVIN)	1.09
		1	80495311	80500897	ENSBTAG00000069329	Reverse transcriptase domain-containing protein (A0AAA9TPX2_BOVIN)	1.06
		17	30670067	30676896	ENSBTAG00000069531	A0AAA9RSN3_BOVIN	1.11
		21	53189558	53200591	ENSBTAG00000069535	Rab-GAP TBC domain-containing protein (A0AAA9T8P7_BOVIN)	1.05
		8	19513086	19519579	ENSBTAG00000069627	Reverse transcriptase domain-containing protein (A0AAA9S234_BOVIN)	1.16
		19	5389075	5394886	ENSBTAG00000069750	A0AAA9SLQ7_BOVIN	1.12
	Nganda17	4	65951720	65962597	ENSBTAG00000000260	zinc and ring finger 2(ZNRF2)	2.05e-11
		18	34341127	34357481	ENSBTAG00000001104	CKLF like MARVEL transmembrane domain containing 4(CMTM4)	3.01e-11
		3	33202884	33226231	ENSBTAG00000001981	solute carrier family 6 member 17(SLC6A17)	2.09e-11
		8	10596742	10602530	ENSBTAG00000002730	elongator acetyltransferase complex subunit 3(ELP3)	1.02e-11
		3	908709	915400	ENSBTAG00000002823	myelin protein zero like 1(MPZL1)	1.21e-11
		28	8301879	8306989	ENSBTAG00000002908	G protein subunit gamma 4(GNG4)	1.07e-11
		7	3802825	3817330	ENSBTAG00000003034	GATA zinc finger domain containing 2A(GATAD2A)	2.41e-11
		13	73139658	73154618	ENSBTAG00000003382	regulating synaptic membrane exocytosis 4(RIMS4)	2.62e-11
		6	68289140	68304237	ENSBTAG00000003443	ubiquitin specific peptidase 46(USP46)	2.33e-11
		11	102582374	102588828	ENSBTAG00000003530	DEAD-box helicase 31(DDX31)	1.01e-11
		8	111893516	111899346	ENSBTAG00000003540	myelin transcription factor 1 like(MYT1L)	1.03e-11
		24	49846675	49855060	ENSBTAG00000003801	methyl-CpG binding domain protein 1(MBD1)	1.43e-11
		17	43505327	43515116	ENSBTAG00000003840	guanylate cyclase 1 soluble subunit beta 1(GUCY1B1)	1.31e-11
		7	53610028	53622325	ENSBTAG00000005198	fibroblast growth factor 1(FGF1)	2.25e-11
		28	26486143	26507240	ENSBTAG00000005666	leucine rich repeat containing 20(LRRC20)	4.06e-11
		12	50320597	50330178	ENSBTAG00000005760	TBC1 domain family member 4(TBC1D4)	1.14e-11
		8	109794468	109801812	ENSBTAG00000006532	CDK5 regulatory subunit associated protein 2(CDK5RAP2)	1.11e-11
		2	35128568	35143404	ENSBTAG00000006654	TRAF family member associated NFKB activator(TANK)	4.45e-11
		11	87570600	87587548	ENSBTAG00000007485	grainyhead like transcription factor 1(GRHL1)	2.6e-11
		8	49034585	49053557	ENSBTAG00000008103	aldehyde dehydrogenase 1 family member A1(ALDH1A1)	3.17e-11
		14	37495115	37503334	ENSBTAG00000008842	junctophilin 1(JPH1)	1.52e-11
		7	94755349	94764742	ENSBTAG00000009131	SKI3 subunit of superkiller complex(SKIC3)	1.61e-11
		8	82084989	82100196	ENSBTAG00000009903	patched 1(PTCH1)	2.37e-11
		16	69510055	69530412	ENSBTAG00000010978	prospero homeobox 1(PROX1)	2.75e-11
		29	41875122	41880208	ENSBTAG00000011019	uncharacterized LOC618367(LOC618367)	1.1e-11
		1	96222808	96230417	ENSBTAG00000011742	TRAF2 and NCK interacting kinase(TNIK)	1.12e-11
		10	15598618	15613918	ENSBTAG00000012365	acidic nuclear phosphoprotein 32 family member A(ANP32A)	1.01e-11
		12	16765900	16776298	ENSBTAG00000013498	5-hydroxytryptamine receptor 2A(HTR2A)	1.04e-11
		3	115772384	115778311	ENSBTAG00000013505	IQ motif containing with AAA domain 1(IQCA1)	1.02e-11
		14	15868762	15873596	ENSBTAG00000013537	fer-1 like family member 6(FER1L6)	1.09e-11
		2	18470735	18480787	ENSBTAG00000014405	oxysterol binding protein like 6(OSBPL6)	1.21e-11
		11	74433215	74448619	ENSBTAG00000015007	nuclear receptor coactivator 1(NCOA1)	2.21e-11
		20	6735912	6750807	ENSBTAG00000015519	GTP dependent ribosome recycling factor mitochondrial 2(GFM2)	2.82e-11
		21	16555584	16562715	ENSBTAG00000016091	kelch like family member 25(KLHL25)	1.55e-11
		24	60500672	60506244	ENSBTAG00000016663	phosphatidylinositol glycan anchor biosynthesis class N(PIGN)	1.08e-11
		3	16109394	16122386	ENSBTAG00000018474	interleukin 6 receptor(IL6R)	1.37e-11
		17	52842199	52854344	ENSBTAG00000019278	kinetochore associated 1(KNTC1)	1.46e-11
		19	9313408	9322526	ENSBTAG00000020119	ring finger protein 43(RNF43)	1.69e-11
		4	33055006	33079472	ENSBTAG00000021535	carnitine O-octanoyltransferase(CROT)	3.77e-11
		1	116639993	116654067	ENSBTAG00000021703	mediator complex subunit 12L(MED12L)	2.7e-11
		16	5754461	5757601	ENSBTAG00000023177	complement factor H(CFH)	1.05e-11
		4	96462724	96468817	ENSBTAG00000024723	coiled-coil-helix-coiled-coil-helix domain containing 3(CHCHD3)	8.4e-12
		1	152688071	152698576	ENSBTAG00000024815	ankyrin repeat domain 28(ANKRD28)	1.58e-11
		6	79792103	79798325	ENSBTAG00000024826	trans-2,3-enoyl-CoA reductase like(TECRL)	1.13e-11
		12	71280602	71284730	ENSBTAG00000026070	ATP-binding cassette sub-family C member 4(LOC107131273)	1.28e-11
		13	31055417	31064136	ENSBTAG00000027446	Ras suppressor protein 1(RSU1)	1.56e-11
		9	86936437	86964993	ENSBTAG00000032007	LDL receptor related protein 11(LRP11)	4.76e-11
		1	149013468	149028479	ENSBTAG00000033679	holocarboxylase synthetase(HLCS)	2.49e-11
		6	15607905	15613999	ENSBTAG00000034501	complement factor I(CFI)	1.01e-11
		18	57234351	57240550	ENSBTAG00000037710	A0A3Q1NFT1_BOVIN	1.04e-11
		15	46190927	46197877	ENSBTAG00000037937	interferon-induced very large GTPase 1(LOC101903126)	1.46e-11
		16	5664679	5674882	ENSBTAG00000039995	complement factor H(LOC100336868)	1.05e-11
		1	127522424	127529797	ENSBTAG00000040061	zinc finger and BTB domain containing 38(ZBTB38)	1.31e-11
		21	19945598	19950873	ENSBTAG00000048096	myeloid-associated differentiation marker-like(LOC101906604)	1.02e-11
		10	58445442	58458620	ENSBTAG00000048622	tropomodulin 3(TMOD3)	6.27e-11
		8	17913998	17920341	ENSBTAG00000050315	RNA-directed DNA polymerase (A0AAA9TQW9_BOVIN)	1.44e-11
		3	31565111	31588684	ENSBTAG00000050904	RAP1A, member of RAS oncogene family(RAP1A)	4.28e-11
		8	112911975	112918415	ENSBTAG00000051168	family with sequence similarity 110 member C(FAM110C)	1.28e-11
		16	45533173	45546895	ENSBTAG00000051176	PAS domain-containing protein (A0A3Q1LT36_BOVIN)	2.34e-11
		29	41876512	41883650	ENSBTAG00000054910	LRAT domain-containing protein (A0A3Q1MI16_BOVIN)	1.1e-11
		22	16401335	16416356	ENSBTAG00000055104	A0AAA9RTA6_BOVIN	1.67e-11
		10	86819957	86829848	ENSBTAG00000055327	RNA-directed DNA polymerase (A0AAA9SZ94_BOVIN)	1.76e-11
		11	50264588	50275896	ENSBTAG00000055501	Reverse transcriptase domain-containing protein (A0AAA9TYX8_BOVIN)	1.68e-11
		1	14047892	14053860	ENSBTAG00000055542	RNA-directed DNA polymerase (A0AAA9TML7_BOVIN)	1.16e-11
		17	30670067	30676896	ENSBTAG00000055831	A0AAA9TNU7_BOVIN	1.11e-11
		22	39340839	39346567	ENSBTAG00000056159	Peroxisomal membrane protein PEX16 (A0AAA9T366_BOVIN)	9.86e-12
		5	30533697	30540213	ENSBTAG00000056851	tubulin alpha 1c(TUBA1C)	2.89e-11
		19	42855692	42877157	ENSBTAG00000057620	A0AAA9TEE7_BOVIN	2.4e-11
		9	87231967	87237659	ENSBTAG00000058106	A0AAA9SG33_BOVIN	1.28e-11
		15	46190927	46197877	ENSBTAG00000058410	RNA-directed DNA polymerase (A0AAA9SB74_BOVIN)	1e-11
		22	16296	91286	ENSBTAG00000058682	A0AAA9TG71_BOVIN	1.3e-10
		18	60971294	60977207	ENSBTAG00000058910	Cationic amino acid transporter 3-like (A0A3Q1N3Q4_BOVIN)	9.92e-12
		9	69455575	69467134	ENSBTAG00000059089	A0AAA9T3C3_BOVIN	9.89e-12
		5	5131608	5142859	ENSBTAG00000059302	RNA-directed DNA polymerase (A0AAA9SEN8_BOVIN)	1.2e-11
		6	84271587	84293843	ENSBTAG00000059884	Endonuclease/exonuclease/phosphatase domain-containing protein (A0AAA9SLV6_BOVIN)	5.65e-11
		16	67377079	67386699	ENSBTAG00000060237	translocated promoter region, nuclear basket protein(TPR)	1.62e-11
		11	24491893	24510901	ENSBTAG00000060564	uncharacterized LOC112448762(LOC112448762)	1.94e-11
		12	6574511	6578878	ENSBTAG00000061210	DUF1725 domain-containing protein (A0AAA9T7W2_BOVIN)	9.96e-12
		14	24648574	24664026	ENSBTAG00000061529	Reverse transcriptase domain-containing protein (A0AAA9SS40_BOVIN)	2.94e-11
		2	94493222	94499573	ENSBTAG00000061822	chemerin chemokine-like receptor 2(CMKLR2)	1.22e-11
		21	19838219	19844280	ENSBTAG00000061959	RNA-directed DNA polymerase (A0AAA9SJA7_BOVIN)	2.95e-11
		27	6340111	6351208	ENSBTAG00000062122	A0AAA9THV2_BOVIN	2.11e-11
		10	41591209	41596650	ENSBTAG00000063477	RNA-directed DNA polymerase (A0AAA9RZX0_BOVIN)	9.9e-12
		12	5619906	5624991	ENSBTAG00000063686	DUF1725 domain-containing protein (A0AAA9TJK2_BOVIN)	1.05e-11
		1	100796827	100808985	ENSBTAG00000063848	Endogenous retrovirus group PABLB member 1 Env polyprotein-like (A0AAA9S0U5_BOVIN)	2.09e-11
		16	5637302	5643457	ENSBTAG00000064583	A0AAA9TKJ4_BOVIN	1.05e-11
		16	5637302	5643457	ENSBTAG00000064610	Reverse transcriptase domain-containing protein (A0AAA9SXL5_BOVIN)	1.05e-11
		5	5134054	5139002	ENSBTAG00000065832	Reverse transcriptase domain-containing protein (A0AAA9TT28_BOVIN)	1.14e-11
		15	37621748	37651431	ENSBTAG00000066944	A0AAA9SR78_BOVIN	3.77e-11
		26	4750407	4758788	ENSBTAG00000068421	DUF1725 domain-containing protein (A0AAA9TFV9_BOVIN)	9.99e-12
		1	80495311	80500897	ENSBTAG00000069329	Reverse transcriptase domain-containing protein (A0AAA9TPX2_BOVIN)	1.05e-11
		17	30670067	30676896	ENSBTAG00000069531	A0AAA9RSN3_BOVIN	1.11e-11
		18	57308503	57315509	ENSBTAG00000069586	C2H2-type domain-containing protein (A0AAA9S361_BOVIN)	1.05e-11
		23	29324947	29330742	ENSBTAG00000069966	DUF1725 domain-containing protein (A0AAA9SGD7_BOVIN)	2.61e-11
	Nkedi	4	65951720	65962597	ENSBTAG00000000260	zinc and ring finger 2(ZNRF2)	1.57e-11
		11	101929976	101936580	ENSBTAG00000000382	mediator complex subunit 27(MED27)	1.06e-11
		18	34341127	34357481	ENSBTAG00000001104	CKLF like MARVEL transmembrane domain containing 4(CMTM4)	3.3e-11
		27	38254326	38260053	ENSBTAG00000001186	SH2 domain containing 4A(SH2D4A)	1.01e-11
		3	33202884	33226231	ENSBTAG00000001981	solute carrier family 6 member 17(SLC6A17)	3.48e-11
		19	54510147	54515426	ENSBTAG00000002633	septin 9(SEPTIN9)	9.87e-12
		8	10596742	10602530	ENSBTAG00000002730	elongator acetyltransferase complex subunit 3(ELP3)	1.14e-11
		28	8301879	8306989	ENSBTAG00000002908	G protein subunit gamma 4(GNG4)	1.04e-11
		7	3802825	3817330	ENSBTAG00000003034	GATA zinc finger domain containing 2A(GATAD2A)	1.3e-11
		13	73139658	73154618	ENSBTAG00000003382	regulating synaptic membrane exocytosis 4(RIMS4)	2.89e-11
		6	68289140	68304237	ENSBTAG00000003443	ubiquitin specific peptidase 46(USP46)	5.12e-11
		11	102582374	102588828	ENSBTAG00000003530	DEAD-box helicase 31(DDX31)	9.91e-12
		8	111893516	111899346	ENSBTAG00000003540	myelin transcription factor 1 like(MYT1L)	9.99e-12
		24	49846675	49855060	ENSBTAG00000003801	methyl-CpG binding domain protein 1(MBD1)	1.84e-11
		17	43505327	43515116	ENSBTAG00000003840	guanylate cyclase 1 soluble subunit beta 1(GUCY1B1)	1.53e-11
		7	53610028	53622325	ENSBTAG00000005198	fibroblast growth factor 1(FGF1)	2.19e-11
		28	26486143	26507240	ENSBTAG00000005666	leucine rich repeat containing 20(LRRC20)	2.17e-11
		12	50320597	50330178	ENSBTAG00000005760	TBC1 domain family member 4(TBC1D4)	1.8e-11
		11	87570600	87587548	ENSBTAG00000007485	grainyhead like transcription factor 1(GRHL1)	1.94e-11
		14	37495115	37503334	ENSBTAG00000008842	junctophilin 1(JPH1)	1.64e-11
		7	94755349	94764742	ENSBTAG00000009131	SKI3 subunit of superkiller complex(SKIC3)	1.19e-11
		6	116023441	116028402	ENSBTAG00000009744	family with sequence similarity 193 member A(FAM193A)	9.96e-12
		8	82084989	82100196	ENSBTAG00000009903	patched 1(PTCH1)	2.12e-11
		16	69510055	69530412	ENSBTAG00000010978	prospero homeobox 1(PROX1)	3.16e-11
		29	41875122	41880208	ENSBTAG00000011019	uncharacterized LOC618367(LOC618367)	9.83e-12
		10	15598618	15613918	ENSBTAG00000012365	acidic nuclear phosphoprotein 32 family member A(ANP32A)	2.36e-11
		2	61624278	61636993	ENSBTAG00000013302	R3H domain containing 1(R3HDM1)	1.21e-11
		12	16765900	16776298	ENSBTAG00000013498	5-hydroxytryptamine receptor 2A(HTR2A)	1.43e-11
		6	110988545	110994199	ENSBTAG00000013569	CD38 molecule(CD38)	1.08e-11
		2	18470735	18480787	ENSBTAG00000014405	oxysterol binding protein like 6(OSBPL6)	1.84e-11
		3	74748331	74755338	ENSBTAG00000014791	cystathionine gamma-lyase(CTH)	1.04e-11
		11	74433215	74448619	ENSBTAG00000015007	nuclear receptor coactivator 1(NCOA1)	2.69e-11
		20	6735912	6750807	ENSBTAG00000015519	GTP dependent ribosome recycling factor mitochondrial 2(GFM2)	3.06e-11
		21	16555584	16562715	ENSBTAG00000016091	kelch like family member 25(KLHL25)	1.46e-11
		2	121001757	121012177	ENSBTAG00000018199	zinc finger and BTB domain containing 8A(ZBTB8A)	1.13e-11
		3	16109394	16122386	ENSBTAG00000018474	interleukin 6 receptor(IL6R)	1.75e-11
		17	52842199	52854344	ENSBTAG00000019278	kinetochore associated 1(KNTC1)	1.75e-11
		19	9313408	9322526	ENSBTAG00000020119	ring finger protein 43(RNF43)	1.79e-11
		4	33055006	33079472	ENSBTAG00000021535	carnitine O-octanoyltransferase(CROT)	4.57e-11
		1	116639993	116654067	ENSBTAG00000021703	mediator complex subunit 12L(MED12L)	1.91e-11
		4	96462724	96468817	ENSBTAG00000024723	coiled-coil-helix-coiled-coil-helix domain containing 3(CHCHD3)	1.14e-11
		1	152688071	152698576	ENSBTAG00000024815	ankyrin repeat domain 28(ANKRD28)	1.81e-11
		12	71280602	71284730	ENSBTAG00000026070	ATP-binding cassette sub-family C member 4(LOC107131273)	1.03e-11
		13	31055417	31064136	ENSBTAG00000027446	Ras suppressor protein 1(RSU1)	1.55e-11
		9	86936437	86964993	ENSBTAG00000032007	LDL receptor related protein 11(LRP11)	3.05e-11
		1	149013468	149028479	ENSBTAG00000033679	holocarboxylase synthetase(HLCS)	2.47e-11
		18	57234351	57240550	ENSBTAG00000037710	A0A3Q1NFT1_BOVIN	9.86e-12
		1	127522424	127529797	ENSBTAG00000040061	zinc finger and BTB domain containing 38(ZBTB38)	1.49e-11
		4	5996238	6001664	ENSBTAG00000044068	von Willebrand factor C domain containing 2(VWC2)	1.01e-11
		4	105705331	105711506	ENSBTAG00000047919	uncharacterized LOC786254(LOC786254)	1.09e-11
		21	19945598	19950873	ENSBTAG00000048096	myeloid-associated differentiation marker-like(LOC101906604)	1.22e-11
		10	58445442	58458620	ENSBTAG00000048622	tropomodulin 3(TMOD3)	2.18e-11
		3	31565111	31588684	ENSBTAG00000050904	RAP1A, member of RAS oncogene family(RAP1A)	1.69e-11
		8	112911975	112918415	ENSBTAG00000051168	family with sequence similarity 110 member C(FAM110C)	1.18e-11
		16	45533173	45546895	ENSBTAG00000051176	PAS domain-containing protein (A0A3Q1LT36_BOVIN)	2.39e-11
		22	16401335	16416356	ENSBTAG00000055104	A0AAA9RTA6_BOVIN	1.68e-11
		10	86819957	86829848	ENSBTAG00000055327	RNA-directed DNA polymerase (A0AAA9SZ94_BOVIN)	1.34e-11
		17	30670067	30676896	ENSBTAG00000055831	A0AAA9TNU7_BOVIN	1.37e-11
		1	243804	248465	ENSBTAG00000056266	A0AAA9SHI8_BOVIN	1.05e-11
		5	30533697	30540213	ENSBTAG00000056851	tubulin alpha 1c(TUBA1C)	9.93e-12
		19	42855692	42877157	ENSBTAG00000057620	A0AAA9TEE7_BOVIN	3.55e-11
		22	16296	91286	ENSBTAG00000058682	A0AAA9TG71_BOVIN	1.37e-10
		18	60971294	60977207	ENSBTAG00000058910	Cationic amino acid transporter 3-like (A0A3Q1N3Q4_BOVIN)	9.89e-12
		5	5131608	5142859	ENSBTAG00000059302	RNA-directed DNA polymerase (A0AAA9SEN8_BOVIN)	1.27e-11
		6	84271587	84293843	ENSBTAG00000059884	Endonuclease/exonuclease/phosphatase domain-containing protein (A0AAA9SLV6_BOVIN)	5.5e-11
		10	22804739	22810622	ENSBTAG00000060040	T cell receptor alpha variable 10(TRAV10)	1.11e-11
		16	67377079	67386699	ENSBTAG00000060237	translocated promoter region, nuclear basket protein(TPR)	1.47e-11
		11	24491893	24510901	ENSBTAG00000060564	uncharacterized LOC112448762(LOC112448762)	1.73e-11
		14	24648574	24664026	ENSBTAG00000061529	Reverse transcriptase domain-containing protein (A0AAA9SS40_BOVIN)	2.73e-11
		2	94493222	94499573	ENSBTAG00000061822	chemerin chemokine-like receptor 2(CMKLR2)	1.01e-11
		21	19838219	19844280	ENSBTAG00000061959	RNA-directed DNA polymerase (A0AAA9SJA7_BOVIN)	1.04e-11
		27	6340111	6351208	ENSBTAG00000062122	A0AAA9THV2_BOVIN	1.5e-11
		21	34954703	34959964	ENSBTAG00000062864	RNA-directed DNA polymerase (A0AAA9SGJ6_BOVIN)	9.91e-12
		10	41591209	41596650	ENSBTAG00000063477	RNA-directed DNA polymerase (A0AAA9RZX0_BOVIN)	1.09e-11
		1	100796827	100808985	ENSBTAG00000063848	Endogenous retrovirus group PABLB member 1 Env polyprotein-like (A0AAA9S0U5_BOVIN)	2.08e-11
		5	5134054	5139002	ENSBTAG00000065832	Reverse transcriptase domain-containing protein (A0AAA9TT28_BOVIN)	1.11e-11
		15	37621748	37651431	ENSBTAG00000066944	A0AAA9SR78_BOVIN	4.41e-11
		29	23187945	23192469	ENSBTAG00000068053	A0AAA9T4S5_BOVIN	1.09e-11
		1	80495311	80500897	ENSBTAG00000069329	Reverse transcriptase domain-containing protein (A0AAA9TPX2_BOVIN)	1.02e-11
		17	30670067	30676896	ENSBTAG00000069531	A0AAA9RSN3_BOVIN	1.37e-11
		18	57308503	57315509	ENSBTAG00000069586	C2H2-type domain-containing protein (A0AAA9S361_BOVIN)	1.28e-11
		23	29324947	29330742	ENSBTAG00000069966	DUF1725 domain-containing protein (A0AAA9SGD7_BOVIN)	2.84e-11
	Ntuku	4	65951720	65962597	ENSBTAG00000000260	zinc and ring finger 2(ZNRF2)	2.22e-11
		2	134989490	134995309	ENSBTAG00000000684	Rho guanine nucleotide exchange factor 10 like(ARHGEF10L)	1e-11
		18	34341127	34357481	ENSBTAG00000001104	CKLF like MARVEL transmembrane domain containing 4(CMTM4)	3.51e-11
		27	38254326	38260053	ENSBTAG00000001186	SH2 domain containing 4A(SH2D4A)	1.07e-11
		3	33202884	33226231	ENSBTAG00000001981	solute carrier family 6 member 17(SLC6A17)	3.54e-11
		8	10596742	10602530	ENSBTAG00000002730	elongator acetyltransferase complex subunit 3(ELP3)	1.05e-11
		3	908709	915400	ENSBTAG00000002823	myelin protein zero like 1(MPZL1)	1.62e-11
		28	8301879	8306989	ENSBTAG00000002908	G protein subunit gamma 4(GNG4)	1.02e-11
		7	3802825	3817330	ENSBTAG00000003034	GATA zinc finger domain containing 2A(GATAD2A)	2.44e-11
		13	73139658	73154618	ENSBTAG00000003382	regulating synaptic membrane exocytosis 4(RIMS4)	2.49e-11
		6	68289140	68304237	ENSBTAG00000003443	ubiquitin specific peptidase 46(USP46)	3.87e-11
		11	102582374	102588828	ENSBTAG00000003530	DEAD-box helicase 31(DDX31)	9.85e-12
		8	111893516	111899346	ENSBTAG00000003540	myelin transcription factor 1 like(MYT1L)	9.96e-12
		24	49846675	49855060	ENSBTAG00000003801	methyl-CpG binding domain protein 1(MBD1)	1.41e-11
		17	43505327	43515116	ENSBTAG00000003840	guanylate cyclase 1 soluble subunit beta 1(GUCY1B1)	1.79e-11
		27	40120617	40126673	ENSBTAG00000004593	DNA topoisomerase II beta(TOP2B)	1.03e-11
		7	53610028	53622325	ENSBTAG00000005198	fibroblast growth factor 1(FGF1)	2.29e-11
		28	26486143	26507240	ENSBTAG00000005666	leucine rich repeat containing 20(LRRC20)	3.49e-11
		12	50320597	50330178	ENSBTAG00000005760	TBC1 domain family member 4(TBC1D4)	1.65e-11
		8	109794468	109801812	ENSBTAG00000006532	CDK5 regulatory subunit associated protein 2(CDK5RAP2)	9.92e-12
		11	87570600	87587548	ENSBTAG00000007485	grainyhead like transcription factor 1(GRHL1)	3.27e-11
		8	49034585	49053557	ENSBTAG00000008103	aldehyde dehydrogenase 1 family member A1(ALDH1A1)	3.09e-11
		14	37495115	37503334	ENSBTAG00000008842	junctophilin 1(JPH1)	1.55e-11
		7	94755349	94764742	ENSBTAG00000009131	SKI3 subunit of superkiller complex(SKIC3)	1.3e-11
		6	116023441	116028402	ENSBTAG00000009744	family with sequence similarity 193 member A(FAM193A)	1.08e-11
		8	82084989	82100196	ENSBTAG00000009903	patched 1(PTCH1)	1.74e-11
		9	91728925	91736324	ENSBTAG00000010047	TIAM Rac1 associated GEF 2(TIAM2)	1.01e-11
		16	69510055	69530412	ENSBTAG00000010978	prospero homeobox 1(PROX1)	3.61e-11
		10	15598618	15613918	ENSBTAG00000012365	acidic nuclear phosphoprotein 32 family member A(ANP32A)	1.54e-11
		13	75768105	75775155	ENSBTAG00000013114	zinc finger MYND-type containing 8(ZMYND8)	9.98e-12
		12	16765900	16776298	ENSBTAG00000013498	5-hydroxytryptamine receptor 2A(HTR2A)	1.71e-11
		17	64605915	64611930	ENSBTAG00000013686	WSC domain containing 2(WSCD2)	9.87e-12
		3	74748331	74755338	ENSBTAG00000014791	cystathionine gamma-lyase(CTH)	9.87e-12
		11	74433215	74448619	ENSBTAG00000015007	nuclear receptor coactivator 1(NCOA1)	1.78e-11
		20	6735912	6750807	ENSBTAG00000015519	GTP dependent ribosome recycling factor mitochondrial 2(GFM2)	2.46e-11
		21	16555584	16562715	ENSBTAG00000016091	kelch like family member 25(KLHL25)	1.18e-11
		1	106136016	106142009	ENSBTAG00000016228	NMD3 ribosome export adaptor(NMD3)	1.05e-11
		2	121001757	121012177	ENSBTAG00000018199	zinc finger and BTB domain containing 8A(ZBTB8A)	1.05e-11
		3	16109394	16122386	ENSBTAG00000018474	interleukin 6 receptor(IL6R)	1.31e-11
		17	52842199	52854344	ENSBTAG00000019278	kinetochore associated 1(KNTC1)	1.96e-11
		19	9313408	9322526	ENSBTAG00000020119	ring finger protein 43(RNF43)	1.29e-11
		4	33055006	33079472	ENSBTAG00000021535	carnitine O-octanoyltransferase(CROT)	3.86e-11
		1	116639993	116654067	ENSBTAG00000021703	mediator complex subunit 12L(MED12L)	2e-11
		4	96462724	96468817	ENSBTAG00000024723	coiled-coil-helix-coiled-coil-helix domain containing 3(CHCHD3)	9.9e-12
		1	152688071	152698576	ENSBTAG00000024815	ankyrin repeat domain 28(ANKRD28)	1.64e-11
		12	71280602	71284730	ENSBTAG00000026070	ATP-binding cassette sub-family C member 4(LOC107131273)	1.14e-11
		13	31055417	31064136	ENSBTAG00000027446	Ras suppressor protein 1(RSU1)	1.51e-11
		9	86936437	86964993	ENSBTAG00000032007	LDL receptor related protein 11(LRP11)	3.66e-11
		1	149013468	149028479	ENSBTAG00000033679	holocarboxylase synthetase(HLCS)	2.01e-11
		18	57234351	57240550	ENSBTAG00000037710	A0A3Q1NFT1_BOVIN	1e-11
		15	46190927	46197877	ENSBTAG00000037937	interferon-induced very large GTPase 1(LOC101903126)	1.23e-11
		1	127522424	127529797	ENSBTAG00000040061	zinc finger and BTB domain containing 38(ZBTB38)	1.57e-11
		4	5996238	6001664	ENSBTAG00000044068	von Willebrand factor C domain containing 2(VWC2)	1.04e-11
		4	105705331	105711506	ENSBTAG00000047919	uncharacterized LOC786254(LOC786254)	1.02e-11
		21	19945598	19950873	ENSBTAG00000048096	myeloid-associated differentiation marker-like(LOC101906604)	1.08e-11
		10	58445442	58458620	ENSBTAG00000048622	tropomodulin 3(TMOD3)	2.08e-11
		3	31565111	31588684	ENSBTAG00000050904	RAP1A, member of RAS oncogene family(RAP1A)	2.54e-11
		16	45533173	45546895	ENSBTAG00000051176	PAS domain-containing protein (A0A3Q1LT36_BOVIN)	2.33e-11
		22	16401335	16416356	ENSBTAG00000055104	A0AAA9RTA6_BOVIN	2.09e-11
		17	30670067	30676896	ENSBTAG00000055831	A0AAA9TNU7_BOVIN	1.33e-11
		19	42855692	42877157	ENSBTAG00000057620	A0AAA9TEE7_BOVIN	3.5e-11
		15	46190927	46197877	ENSBTAG00000058410	RNA-directed DNA polymerase (A0AAA9SB74_BOVIN)	1.23e-11
		22	16296	91286	ENSBTAG00000058682	A0AAA9TG71_BOVIN	1.02e-10
		18	60971294	60977207	ENSBTAG00000058910	Cationic amino acid transporter 3-like (A0A3Q1N3Q4_BOVIN)	1.01e-11
		8	94530176	94537116	ENSBTAG00000059029	Reverse transcriptase domain-containing protein (A0AAA9TG69_BOVIN)	1.05e-11
		5	5131608	5142859	ENSBTAG00000059302	RNA-directed DNA polymerase (A0AAA9SEN8_BOVIN)	1.35e-11
		6	84271587	84293843	ENSBTAG00000059884	Endonuclease/exonuclease/phosphatase domain-containing protein (A0AAA9SLV6_BOVIN)	4.83e-11
		10	22804739	22810622	ENSBTAG00000060040	T cell receptor alpha variable 10(TRAV10)	1.07e-11
		16	67377079	67386699	ENSBTAG00000060237	translocated promoter region, nuclear basket protein(TPR)	1.2e-11
		11	24491893	24510901	ENSBTAG00000060564	uncharacterized LOC112448762(LOC112448762)	3.18e-11
		14	24648574	24664026	ENSBTAG00000061529	Reverse transcriptase domain-containing protein (A0AAA9SS40_BOVIN)	2.64e-11
		2	94493222	94499573	ENSBTAG00000061822	chemerin chemokine-like receptor 2(CMKLR2)	1.15e-11
		21	19838219	19844280	ENSBTAG00000061959	RNA-directed DNA polymerase (A0AAA9SJA7_BOVIN)	1.09e-11
		27	6340111	6351208	ENSBTAG00000062122	A0AAA9THV2_BOVIN	1.04e-11
		1	100796827	100808985	ENSBTAG00000063848	Endogenous retrovirus group PABLB member 1 Env polyprotein-like (A0AAA9S0U5_BOVIN)	1.78e-11
		5	5134054	5139002	ENSBTAG00000065832	Reverse transcriptase domain-containing protein (A0AAA9TT28_BOVIN)	9.94e-12
		15	37621748	37651431	ENSBTAG00000066944	A0AAA9SR78_BOVIN	3.93e-11
		26	4750407	4758788	ENSBTAG00000068421	DUF1725 domain-containing protein (A0AAA9TFV9_BOVIN)	1.06e-11
		1	80495311	80500897	ENSBTAG00000069329	Reverse transcriptase domain-containing protein (A0AAA9TPX2_BOVIN)	1.06e-11
		17	30670067	30676896	ENSBTAG00000069531	A0AAA9RSN3_BOVIN	1.33e-11
		18	57308503	57315509	ENSBTAG00000069586	C2H2-type domain-containing protein (A0AAA9S361_BOVIN)	1.18e-11
		23	29324947	29330742	ENSBTAG00000069966	DUF1725 domain-containing protein (A0AAA9SGD7_BOVIN)	9.84e-12
	Shared	4	65951720	65962597	ENSBTAG00000000260	zinc and ring finger 2(ZNRF2)	1.97e-11
		3	33202884	33226231	ENSBTAG00000001981	solute carrier family 6 member 17(SLC6A17)	3.65e-11
		8	10596742	10602530	ENSBTAG00000002730	elongator acetyltransferase complex subunit 3(ELP3)	1e-11
		7	3802825	3817330	ENSBTAG00000003034	GATA zinc finger domain containing 2A(GATAD2A)	1.95e-11
		6	68289140	68304237	ENSBTAG00000003443	ubiquitin specific peptidase 46(USP46)	2.43e-11
		11	102582374	102588828	ENSBTAG00000003530	DEAD-box helicase 31(DDX31)	1.02e-11
		8	111893516	111899346	ENSBTAG00000003540	myelin transcription factor 1 like(MYT1L)	1e-11
		7	53610028	53622325	ENSBTAG00000005198	fibroblast growth factor 1(FGF1)	1.83e-11
		28	26486143	26507240	ENSBTAG00000005666	leucine rich repeat containing 20(LRRC20)	3.82e-11
		12	50320597	50330178	ENSBTAG00000005760	TBC1 domain family member 4(TBC1D4)	1.67e-11
		11	87570600	87587548	ENSBTAG00000007485	grainyhead like transcription factor 1(GRHL1)	2.35e-11
		14	37495115	37503334	ENSBTAG00000008842	junctophilin 1(JPH1)	1.27e-11
		8	82084989	82100196	ENSBTAG00000009903	patched 1(PTCH1)	2.35e-11
		16	69510055	69530412	ENSBTAG00000010978	prospero homeobox 1(PROX1)	3.35e-11
		10	15598618	15613918	ENSBTAG00000012365	acidic nuclear phosphoprotein 32 family member A(ANP32A)	2.61e-11
		11	74433215	74448619	ENSBTAG00000015007	nuclear receptor coactivator 1(NCOA1)	2.16e-11
		20	6735912	6750807	ENSBTAG00000015519	GTP dependent ribosome recycling factor mitochondrial 2(GFM2)	1.84e-11
		1	116639993	116654067	ENSBTAG00000021703	mediator complex subunit 12L(MED12L)	2.43e-11
		1	152688071	152698576	ENSBTAG00000024815	ankyrin repeat domain 28(ANKRD28)	1.44e-11
		9	86936437	86964993	ENSBTAG00000032007	LDL receptor related protein 11(LRP11)	2.91e-11
		1	149013468	149028479	ENSBTAG00000033679	holocarboxylase synthetase(HLCS)	2.65e-11
		1	127522424	127529797	ENSBTAG00000040061	zinc finger and BTB domain containing 38(ZBTB38)	1.48e-11
		21	19945598	19950873	ENSBTAG00000048096	myeloid-associated differentiation marker-like(LOC101906604)	1.07e-11
		10	58445442	58458620	ENSBTAG00000048622	tropomodulin 3(TMOD3)	2.01e-11
		3	31565111	31588684	ENSBTAG00000050904	RAP1A, member of RAS oncogene family(RAP1A)	3.6e-11
		22	16401335	16416356	ENSBTAG00000055104	A0AAA9RTA6_BOVIN	2.25e-11
		17	30670067	30676896	ENSBTAG00000055831	A0AAA9TNU7_BOVIN	1e-11
		19	42855692	42877157	ENSBTAG00000057620	A0AAA9TEE7_BOVIN	3.38e-11
		22	16296	91286	ENSBTAG00000058682	A0AAA9TG71_BOVIN	1.22e-10
		5	5131608	5142859	ENSBTAG00000059302	RNA-directed DNA polymerase (A0AAA9SEN8_BOVIN)	1.73e-11
		6	84271587	84293843	ENSBTAG00000059884	Endonuclease/exonuclease/phosphatase domain-containing protein (A0AAA9SLV6_BOVIN)	2.88e-11
		11	24491893	24510901	ENSBTAG00000060564	uncharacterized LOC112448762(LOC112448762)	2.83e-11
		14	24648574	24664026	ENSBTAG00000061529	Reverse transcriptase domain-containing protein (A0AAA9SS40_BOVIN)	2.28e-11
		2	94493222	94499573	ENSBTAG00000061822	chemerin chemokine-like receptor 2(CMKLR2)	1.13e-11
		27	6340111	6351208	ENSBTAG00000062122	A0AAA9THV2_BOVIN	2.11e-11
		1	100796827	100808985	ENSBTAG00000063848	Endogenous retrovirus group PABLB member 1 Env polyprotein-like (A0AAA9S0U5_BOVIN)	1.78e-11
		15	37621748	37651431	ENSBTAG00000066944	A0AAA9SR78_BOVIN	4.83e-11
		1	80495311	80500897	ENSBTAG00000069329	Reverse transcriptase domain-containing protein (A0AAA9TPX2_BOVIN)	9.87e-12
		17	30670067	30676896	ENSBTAG00000069531	A0AAA9RSN3_BOVIN	1e-11

## Sheet: Supplementary Table 3
	A: Summary statistics of the functional enrichment with DAVID Bioinfortics online for the RAiSD-derived genes
	Breed	Candidate_genes	Enriched	GO_terms	Kegg_pathway_terms
	Ankole	106	10	1	2
	Karamojong	138	20	2	3
	Nganda10	370	82	23	4
	Nganda17	101	20	4	6
	Nkedi	91	22	2	4
	Ntuku	89	12	1	2
		895	166	33	21
	shared_All		10	3	1
	B: Detailed functional enrichment with DAVID Bioinfortics online for the RAiSD-derived genes
	Breed	Term	Genes
	Ankole	GO:0021522~spinal cord motor neuron differentiation	ENSBTAG00000019309, ENSBTAG00000009903
		bta04919:Thyroid hormone signaling pathway	ENSBTAG00000015007, ENSBTAG00000021703, ENSBTAG00000005760
		bta05200:Pathways in cancer	ENSBTAG00000015007, ENSBTAG00000009903, ENSBTAG00000018474, ENSBTAG00000060237, ENSBTAG00000005198
	Karamojong	bta04919:Thyroid hormone signaling pathway	ENSBTAG00000015007, ENSBTAG00000021703, ENSBTAG00000000382, ENSBTAG00000005760
		GO:0007420~brain development	ENSBTAG00000013449, ENSBTAG00000009903, ENSBTAG00000003728, ENSBTAG00000001981
		GO:0006974~DNA damage response	ENSBTAG00000010642, ENSBTAG00000040061, ENSBTAG00000006654, ENSBTAG00000019697
		bta04014:Ras signaling pathway	ENSBTAG00000011019, ENSBTAG00000050904, ENSBTAG00000005198, ENSBTAG00000002908
		bta04024:cAMP signaling pathway	ENSBTAG00000039151, ENSBTAG00000005702, ENSBTAG00000009903, ENSBTAG00000050904
	Nganda10	GO:0007165~signal transduction	ENSBTAG00000010178, ENSBTAG00000064309, ENSBTAG00000003392, ENSBTAG00000021911, ENSBTAG00000010416, ENSBTAG00000050904, ENSBTAG00000023976, ENSBTAG00000027024, ENSBTAG00000024015, ENSBTAG00000046574, ENSBTAG00000020192, ENSBTAG00000009903, ENSBTAG00000003959, ENSBTAG00000012296, ENSBTAG00000019036, ENSBTAG00000014463, ENSBTAG00000011672, ENSBTAG00000015311
		GO:1900272~negative regulation of long-term synaptic potentiation	ENSBTAG00000017976, ENSBTAG00000002317, ENSBTAG00000017753
		bta04020:Calcium signaling pathway	ENSBTAG00000002313, ENSBTAG00000000783, ENSBTAG00000011500, ENSBTAG00000013569, ENSBTAG00000021127, ENSBTAG00000008783, ENSBTAG00000005198, ENSBTAG00000014463, ENSBTAG00000013498, ENSBTAG00000061643
		GO:0007187~G protein-coupled receptor signaling pathway, coupled to cyclic nucleotide second messenger	ENSBTAG00000039151, ENSBTAG00000008783, ENSBTAG00000013498, ENSBTAG00000061643
		GO:1900006~positive regulation of dendrite development	ENSBTAG00000008232, ENSBTAG00000002317, ENSBTAG00000000736
		GO:0007173~epidermal growth factor receptor signaling pathway	ENSBTAG00000000783, ENSBTAG00000017976, ENSBTAG00000003245, ENSBTAG00000020286
		GO:0010633~negative regulation of epithelial cell migration	ENSBTAG00000008232, ENSBTAG00000021911, ENSBTAG00000015311
		GO:0006897~endocytosis	ENSBTAG00000012433, ENSBTAG00000020130, ENSBTAG00000000736, ENSBTAG00000017771, ENSBTAG00000019636, ENSBTAG00000046533, ENSBTAG00000017753
		GO:0007420~brain development	ENSBTAG00000004150, ENSBTAG00000009903, ENSBTAG00000006532, ENSBTAG00000003728, ENSBTAG00000054057, ENSBTAG00000001981, ENSBTAG00000000111, ENSBTAG00000019675
		GO:0022008~neurogenesis	ENSBTAG00000006532, ENSBTAG00000011518, ENSBTAG00000052496, ENSBTAG00000009852, ENSBTAG00000005198
		GO:0090630~activation of GTPase activity	ENSBTAG00000010047, ENSBTAG00000012291, ENSBTAG00000023976, ENSBTAG00000003959
		GO:0007229~integrin-mediated signaling pathway	ENSBTAG00000012443, ENSBTAG00000017976, ENSBTAG00000002317, ENSBTAG00000009314, ENSBTAG00000044027
		GO:0007268~chemical synaptic transmission	ENSBTAG00000039151, ENSBTAG00000000736, ENSBTAG00000008783, ENSBTAG00000013498, ENSBTAG00000011672, ENSBTAG00000061643
		GO:0050808~synapse organization	ENSBTAG00000014920, ENSBTAG00000010178, ENSBTAG00000012025, ENSBTAG00000015235
		GO:0070373~negative regulation of ERK1 and ERK2 cascade	ENSBTAG00000008232, ENSBTAG00000017976, ENSBTAG00000015311, ENSBTAG00000020034
		GO:0070374~positive regulation of ERK1 and ERK2 cascade	ENSBTAG00000017976, ENSBTAG00000050904, ENSBTAG00000005198, ENSBTAG00000020286, ENSBTAG00000017753, ENSBTAG00000013498
		bta05417:Lipid and atherosclerosis	ENSBTAG00000016799, ENSBTAG00000006654, ENSBTAG00000050904, ENSBTAG00000000184, ENSBTAG00000014463, ENSBTAG00000001609, ENSBTAG00000017851, ENSBTAG00000020034
		GO:0061744~motor behavior	ENSBTAG00000017734, ENSBTAG00000017486, ENSBTAG00000008401
		GO:0051932~synaptic transmission, GABAergic	ENSBTAG00000020130, ENSBTAG00000003392, ENSBTAG00000012296
		GO:0051056~regulation of small GTPase mediated signal transduction	ENSBTAG00000023976, ENSBTAG00000003959, ENSBTAG00000019036
		GO:0006869~lipid transport	ENSBTAG00000017704, ENSBTAG00000000521, ENSBTAG00000017734, ENSBTAG00000014405, ENSBTAG00000003746
		GO:0007214~gamma-aminobutyric acid signaling pathway	ENSBTAG00000003392, ENSBTAG00000012296, ENSBTAG00000011672
		GO:0001662~behavioral fear response	ENSBTAG00000003952, ENSBTAG00000021292, ENSBTAG00000003443
		bta04750:Inflammatory mediator regulation of TRP channels	ENSBTAG00000002313, ENSBTAG00000014463, ENSBTAG00000001609, ENSBTAG00000013498, ENSBTAG00000061643
		bta04080:Neuroactive ligand-receptor interaction	ENSBTAG00000003392, ENSBTAG00000018989, ENSBTAG00000039151, ENSBTAG00000037649, ENSBTAG00000008255, ENSBTAG00000012296, ENSBTAG00000008783, ENSBTAG00000013498, ENSBTAG00000011672, ENSBTAG00000061643
		GO:0090425~acinar cell differentiation	ENSBTAG00000010978, ENSBTAG00000020004
		GO:0002155~regulation of thyroid hormone receptor signaling pathway	ENSBTAG00000015007, ENSBTAG00000033731
	Nganda17	GO:0006956~complement activation	ENSBTAG00000023177, ENSBTAG00000034501, ENSBTAG00000039995
		bta05200:Pathways in cancer	ENSBTAG00000015007, ENSBTAG00000009903, ENSBTAG00000018474, ENSBTAG00000060237, ENSBTAG00000005198, ENSBTAG00000002908
		bta04540:Gap junction	ENSBTAG00000056851, ENSBTAG00000003840, ENSBTAG00000013498
		bta04610:Complement and coagulation cascades	ENSBTAG00000023177, ENSBTAG00000034501, ENSBTAG00000039995
		bta04014:Ras signaling pathway	ENSBTAG00000011019, ENSBTAG00000050904, ENSBTAG00000005198, ENSBTAG00000002908
		bta05150:Staphylococcus aureus infection	ENSBTAG00000023177, ENSBTAG00000034501, ENSBTAG00000039995
		GO:0070292~N-acylphosphatidylethanolamine metabolic process	ENSBTAG00000011019, ENSBTAG00000054910
		bta04919:Thyroid hormone signaling pathway	ENSBTAG00000015007, ENSBTAG00000021703, ENSBTAG00000005760
		GO:0070374~positive regulation of ERK1 and ERK2 cascade	ENSBTAG00000050904, ENSBTAG00000005198, ENSBTAG00000013498
		GO:0072659~protein localization to plasma membrane	ENSBTAG00000011742, ENSBTAG00000009903, ENSBTAG00000050904
	Nkedi	bta04919:Thyroid hormone signaling pathway	ENSBTAG00000015007, ENSBTAG00000021703, ENSBTAG00000000382, ENSBTAG00000005760
		bta05200:Pathways in cancer	ENSBTAG00000015007, ENSBTAG00000009903, ENSBTAG00000018474, ENSBTAG00000060237, ENSBTAG00000005198, ENSBTAG00000002908
		bta04014:Ras signaling pathway	ENSBTAG00000011019, ENSBTAG00000050904, ENSBTAG00000005198, ENSBTAG00000002908
		bta04540:Gap junction	ENSBTAG00000056851, ENSBTAG00000003840, ENSBTAG00000013498
		GO:0006357~regulation of transcription by RNA polymerase II	ENSBTAG00000002730, ENSBTAG00000040061, ENSBTAG00000021703, ENSBTAG00000000382, ENSBTAG00000010978, ENSBTAG00000018199, ENSBTAG00000007485, ENSBTAG00000003540
		GO:0070374~positive regulation of ERK1 and ERK2 cascade	ENSBTAG00000050904, ENSBTAG00000005198, ENSBTAG00000013498
	Ntuku	bta05200:Pathways in cancer	ENSBTAG00000015007, ENSBTAG00000009903, ENSBTAG00000018474, ENSBTAG00000060237, ENSBTAG00000005198, ENSBTAG00000002908
		bta04919:Thyroid hormone signaling pathway	ENSBTAG00000015007, ENSBTAG00000021703, ENSBTAG00000005760
		GO:0070374~positive regulation of ERK1 and ERK2 cascade	ENSBTAG00000050904, ENSBTAG00000005198, ENSBTAG00000013498
	Shared_All	bta04919:Thyroid hormone signaling pathway	ENSBTAG00000015007, ENSBTAG00000021703, ENSBTAG00000005760
		GO:0006357~regulation of transcription by RNA polymerase II	ENSBTAG00000002730, ENSBTAG00000040061, ENSBTAG00000021703, ENSBTAG00000010978, ENSBTAG00000007485, ENSBTAG00000003540
		GO:0045944~positive regulation of transcription by RNA polymerase II	ENSBTAG00000015007, ENSBTAG00000021703, ENSBTAG00000010978, ENSBTAG00000005198
		GO:0010595~positive regulation of endothelial cell migration	ENSBTAG00000010978, ENSBTAG00000005198

## Sheet: Supplementary Table 4
		A: Summary statistics of the QTLs overlapping genomic regions identified from the RAiSD approach
	Breed	BTAs (n)	Raw_QTLs	Unique_QTL_Ids	Unique_QTL_Names	Exterior_traits	Health_traits	Meat_carcass_traits	Milk_traits	Production_traits	Reproduction_traits	Total_traits
	Ankole	17	71	71	43	9	5	4	15	6	4	43
	Karamojong	19	95	95	50	11	5	5	17	6	6	50
	Nganda10	20	266	72	72	14	8	14	21	8	7	72
	Nganda17	19	95	95	48	9	5	5	18	6	5	48
	Nkedi	17	72	72	43	9	5	4	14	6	5	43
	Ntuku	17	86	86	46	10	5	4	16	6	5	46
	Total		685	491	302	62	33	36	101	38	32	302
	Shared by 6 breeds	6	42	42	31	9	2	3	8	6	3	31
	Novel	23	92	28	16	0	2	1	12	0	1	16
	B: Details of the QTLs overlapping genomic regions identified from the RAiSD approach
	Breed	BTA	Start	End	QTL_ID	Trait	Category
	Ankole	1	116639993	116654067	249501	Milk protein yield	Milk Traits
		1	149013468	149028479	231416	Marbling score	Meat and carcass Traits
		2	18470735	18480787	197170	Milk capric acid content	Milk Traits
		2	18470735	18480787	197171	Milk myristic acid content	Milk Traits
		3	16109394	16122386	105792	Milk protein percentage	Milk Traits
		3	16109394	16122386	138461	Interval from first to last insemination	Reproduction Traits
		4	96462724	96468817	220763	Bovine respiratory disease susceptibility	Health Traits
		4	96462724	96468817	297723	Tick resistance	Health Traits
		6	84271587	84293843	179659	Ketosis	Health Traits
		6	84271587	84293843	122681	Length of productive life	Production Traits
		6	84271587	84293843	109698	Milk kappa-casein percentage	Milk Traits
		6	84271587	84293843	114664	Milk glycosylated kappa-casein percentage	Milk Traits
		6	84271587	84293843	117838	Milk unglycosylated kappa-casein percentage	Milk Traits
		11	102582374	102588828	284221	Milk palmitic acid content	Milk Traits
		11	102582374	102588828	114052	Milk beta-lactoglobulin percentage	Milk Traits
		12	50320597	50330178	46397	Body depth	Production Traits
		12	50320597	50330178	46398	Calving ease	Reproduction Traits
		12	50320597	50330178	46399	Pregnancy rate	Reproduction Traits
		12	50320597	50330178	46400	Stillbirth	Reproduction Traits
		12	50320597	50330178	46401	Foot angle	Exterior Traits
		12	50320597	50330178	46402	Feet and leg conformation	Exterior Traits
		12	50320597	50330178	46403	PTA type	Production Traits
		12	50320597	50330178	46404	Teat placement	Exterior Traits
		12	50320597	50330178	46405	Udder attachment	Exterior Traits
		12	50320597	50330178	46406	Net merit	Production Traits
		12	50320597	50330178	46408	Udder height	Production Traits
		12	50320597	50330178	46409	Rump width	Production Traits
		12	50320597	50330178	46411	Somatic cell score	Health Traits
		12	50320597	50330178	46413	Stature	Exterior Traits
		12	50320597	50330178	46414	Strength	Exterior Traits
		12	50320597	50330178	46415	Udder cleft	Exterior Traits
		12	50320597	50330178	46416	Udder depth	Exterior Traits
		12	50320597	50330178	68536	Body weight	Meat and carcass Traits
		12	50320597	50330178	68538	Body weight gain	Meat and carcass Traits
		12	71280602	71284730	288172	Mean corpuscular hemoglobin concentration	Health Traits
		13	31055417	31064136	155229	Milk caproic acid content	Milk Traits
		13	31055417	31064136	155430	Milk caprylic acid content	Milk Traits
		14	24648574	24664026	282877	Conformation score	Exterior Traits
		14	24648574	24664026	296687	Milk fat yield	Milk Traits
		18	60971294	60977207	223717	Subcutaneous fat thickness	Meat and carcass Traits
		26	29520154	29526631	198241	Milk C14 index	Milk Traits
		26	29520154	29526631	203416	Milk myristoleic acid content	Milk Traits
		27	38254326	38260053	148373	Milk fat percentage	Milk Traits
	Karamojong	1	116639993	116654067	249501	Milk protein yield	Milk Traits
		1	142803629	142809831	70567	Milk phosphorus content	Milk Traits
		1	149013468	149028479	231416	Marbling score	Meat and carcass Traits
		2	18470735	18480787	197170	Milk capric acid content	Milk Traits
		2	18470735	18480787	197171	Milk myristic acid content	Milk Traits
		2	62112988	62118539	66109	Duration of inactivity during open field test	Exterior Traits
		3	16109394	16122386	105792	Milk protein percentage	Milk Traits
		3	16109394	16122386	138461	Interval from first to last insemination	Reproduction Traits
		4	96462724	96468817	220763	Bovine respiratory disease susceptibility	Health Traits
		4	96462724	96468817	297723	Tick resistance	Health Traits
		6	79792103	79798325	112956	Milk kappa-casein percentage	Milk Traits
		6	79792103	79798325	116142	Milk glycosylated kappa-casein percentage	Milk Traits
		6	84271587	84293843	179659	Ketosis	Health Traits
		6	84271587	84293843	122681	Length of productive life	Production Traits
		6	84271587	84293843	117838	Milk unglycosylated kappa-casein percentage	Milk Traits
		7	62198194	62204973	29817	Age at puberty	Reproduction Traits
		7	62198194	62204973	157647	Milking speed	Milk Traits
		9	6286957	6292818	35017	Milk linoleic acid content	Milk Traits
		11	102582374	102588828	284221	Milk palmitic acid content	Milk Traits
		11	102582374	102588828	114052	Milk beta-lactoglobulin percentage	Milk Traits
		12	50320597	50330178	46397	Body depth	Production Traits
		12	50320597	50330178	46398	Calving ease	Reproduction Traits
		12	50320597	50330178	46399	Pregnancy rate	Reproduction Traits
		12	50320597	50330178	46400	Stillbirth	Reproduction Traits
		12	50320597	50330178	46401	Foot angle	Exterior Traits
		12	50320597	50330178	46402	Feet and leg conformation	Exterior Traits
		12	50320597	50330178	46403	PTA type	Production Traits
		12	50320597	50330178	46404	Teat placement	Exterior Traits
		12	50320597	50330178	46405	Udder attachment	Exterior Traits
		12	50320597	50330178	46406	Net merit	Production Traits
		12	50320597	50330178	46408	Udder height	Production Traits
		12	50320597	50330178	46409	Rump width	Production Traits
		12	50320597	50330178	46411	Somatic cell score	Health Traits
		12	50320597	50330178	46413	Stature	Exterior Traits
		12	50320597	50330178	46414	Strength	Exterior Traits
		12	50320597	50330178	46415	Udder cleft	Exterior Traits
		12	50320597	50330178	46416	Udder depth	Exterior Traits
		12	50320597	50330178	68536	Body weight	Meat and carcass Traits
		12	50320597	50330178	68538	Body weight gain	Meat and carcass Traits
		12	71280602	71284730	288172	Mean corpuscular hemoglobin concentration	Health Traits
		14	24648574	24664026	282877	Conformation score	Exterior Traits
		14	24648574	24664026	296687	Milk fat yield	Milk Traits
		18	25817835	25823381	223757	Longissimus muscle area	Meat and carcass Traits
		18	60971294	60977207	223717	Subcutaneous fat thickness	Meat and carcass Traits
		25	19781754	19787174	126745	Temperament	Exterior Traits
		26	29520154	29526631	198241	Milk C14 index	Milk Traits
		26	29520154	29526631	203416	Milk myristoleic acid content	Milk Traits
		27	38254326	38260053	148373	Milk fat percentage	Milk Traits
		28	8301879	8306989	15533	Gestation length	Reproduction Traits
		28	8301879	8306989	32351	Milk delta-9-desaturase content	Milk Traits
	Nganda10	1	116639993	116654067	249501	Milk protein yield	Milk Traits
		1	138590438	138603359	30108	Interval to first estrus after calving	Reproduction Traits
		1	142803629	142809831	70567	Milk phosphorus content	Milk Traits
		1	149013468	149028479	231416	Marbling score	Meat and carcass Traits
		2	18470735	18480787	197170	Milk capric acid content	Milk Traits
		2	18470735	18480787	197171	Milk myristic acid content	Milk Traits
		2	30101772	30107420	223715	Subcutaneous fat thickness	Meat and carcass Traits
		3	66976646	66995403	228028	Tenderness score	Meat and carcass Traits
		3	66976646	66995403	233347	Connective tissue amount	Meat and carcass Traits
		3	92939123	92953996	120626	Luteal activity	Reproduction Traits
		3	117644420	117656435	106929	Pregnancy rate	Reproduction Traits
		4	77373887	77385627	223149	Antral follicle number	Reproduction Traits
		5	33409123	33418071	67152	Body weight gain	Meat and carcass Traits
		5	84399645	84414148	20529	C22:1 fatty acid content	Meat and carcass Traits
		5	94459217	94468997	150141	Milk fat percentage	Milk Traits
		5	118330467	118335721	225759	Shear force	Meat and carcass Traits
		6	32463880	32478213	220699	Bovine respiratory disease susceptibility	Health Traits
		6	36498613	36504667	185894	Average daily gain	Production Traits
		6	36498613	36504667	189523	Metabolic body weight	Meat and carcass Traits
		6	36498613	36504667	191283	Carcass weight	Meat and carcass Traits
		6	36498613	36504667	192718	Longissimus muscle area	Meat and carcass Traits
		6	37843389	37855921	297363	Body weight	Meat and carcass Traits
		6	37843389	37855921	259429	Digital cushion thickness	Meat and carcass Traits
		6	64592066	64596532	110933	Milk kappa-casein percentage	Milk Traits
		6	64592066	64596532	116898	Milk glycosylated kappa-casein percentage	Milk Traits
		6	72442566	72455358	125381	Lactation persistency	Milk Traits
		6	84271587	84293843	179659	Ketosis	Health Traits
		6	84271587	84293843	122681	Length of productive life	Production Traits
		6	84271587	84293843	117838	Milk unglycosylated kappa-casein percentage	Milk Traits
		6	87095165	87102794	137440	Clinical mastitis	Health Traits
		6	87095165	87102794	137590	Milk yield	Milk Traits
		6	87095165	87102794	137776	Milk fat yield	Milk Traits
		6	87095165	87102794	313028	Body condition score	Exterior Traits
		8	34825995	34835083	178964	Bovine tuberculosis susceptibility	Health Traits
		9	6286957	6292818	35017	Milk linoleic acid content	Milk Traits
		9	91728925	91736324	282930	Muscularity	Exterior Traits
		11	102582374	102588828	284221	Milk palmitic acid content	Milk Traits
		11	102582374	102588828	114052	Milk beta-lactoglobulin percentage	Milk Traits
		11	102582374	102588828	250850	Milk protein percentage	Milk Traits
		11	102799372	102811429	165494	Milk beta-lactoglobulin protein content	Milk Traits
		12	50320597	50330178	46397	Body depth	Production Traits
		12	50320597	50330178	46398	Calving ease	Reproduction Traits
		12	50320597	50330178	46400	Stillbirth	Reproduction Traits
		12	50320597	50330178	46401	Foot angle	Exterior Traits
		12	50320597	50330178	46402	Feet and leg conformation	Exterior Traits
		12	50320597	50330178	46403	PTA type	Production Traits
		12	50320597	50330178	46404	Teat placement	Exterior Traits
		12	50320597	50330178	46405	Udder attachment	Exterior Traits
		12	50320597	50330178	46406	Net merit	Production Traits
		12	50320597	50330178	46408	Udder height	Production Traits
		12	50320597	50330178	46409	Rump width	Production Traits
		12	50320597	50330178	46411	Somatic cell score	Health Traits
		12	50320597	50330178	46413	Stature	Exterior Traits
		12	50320597	50330178	46414	Strength	Exterior Traits
		12	50320597	50330178	46415	Udder cleft	Exterior Traits
		12	50320597	50330178	46416	Udder depth	Exterior Traits
		12	72682537	72685067	288173	Mean corpuscular hemoglobin concentration	Health Traits
		14	24648574	24664026	282877	Conformation score	Exterior Traits
		16	21134488	21148057	14860	M. paratuberculosis susceptibility	Health Traits
		16	21134488	21148057	28111	Dairy form	Exterior Traits
		17	12719718	12731563	48766	Rear leg placement - rear view	Exterior Traits
		17	12719718	12731563	48767	Rear leg placement - side view	Exterior Traits
		17	65916542	65928882	141309	Non-return rate	Reproduction Traits
		21	16970419	16981952	151792	Muscle iron content	Meat and carcass Traits
		23	33108025	33117968	21092	Residual feed intake	Production Traits
		24	50964307	50976379	181743	Meat color	Meat and carcass Traits
		26	4750407	4758788	196083	Milk C14 index	Milk Traits
		26	4750407	4758788	196084	Milk myristoleic acid content	Milk Traits
		26	4750407	4758788	201283	Milk C16 index	Milk Traits
		26	4750407	4758788	206880	Milk palmitoleic acid content	Milk Traits
		26	18019440	18032758	263230	Intestinal atresia	Health Traits
		27	38469855	38476356	64452	Milk riboflavin content	Milk Traits
	Nganda17	1	116639993	116654067	249501	Milk protein yield	Milk Traits
		1	149013468	149028479	231416	Marbling score	Meat and carcass Traits
		2	18470735	18480787	197170	Milk capric acid content	Milk Traits
		2	18470735	18480787	197171	Milk myristic acid content	Milk Traits
		3	16109394	16122386	105792	Milk protein percentage	Milk Traits
		3	16109394	16122386	138461	Interval from first to last insemination	Reproduction Traits
		4	96462724	96468817	220763	Bovine respiratory disease susceptibility	Health Traits
		4	96462724	96468817	297723	Tick resistance	Health Traits
		6	79792103	79798325	112956	Milk kappa-casein percentage	Milk Traits
		6	79792103	79798325	116142	Milk glycosylated kappa-casein percentage	Milk Traits
		6	84271587	84293843	179659	Ketosis	Health Traits
		6	84271587	84293843	122681	Length of productive life	Production Traits
		6	84271587	84293843	117838	Milk unglycosylated kappa-casein percentage	Milk Traits
		11	102582374	102588828	284221	Milk palmitic acid content	Milk Traits
		11	102582374	102588828	114052	Milk beta-lactoglobulin percentage	Milk Traits
		12	50320597	50330178	46397	Body depth	Production Traits
		12	50320597	50330178	46398	Calving ease	Reproduction Traits
		12	50320597	50330178	46399	Pregnancy rate	Reproduction Traits
		12	50320597	50330178	46400	Stillbirth	Reproduction Traits
		12	50320597	50330178	46401	Foot angle	Exterior Traits
		12	50320597	50330178	46402	Feet and leg conformation	Exterior Traits
		12	50320597	50330178	46403	PTA type	Production Traits
		12	50320597	50330178	46404	Teat placement	Exterior Traits
		12	50320597	50330178	46405	Udder attachment	Exterior Traits
		12	50320597	50330178	46406	Net merit	Production Traits
		12	50320597	50330178	46408	Udder height	Production Traits
		12	50320597	50330178	46409	Rump width	Production Traits
		12	50320597	50330178	46411	Somatic cell score	Health Traits
		12	50320597	50330178	46413	Stature	Exterior Traits
		12	50320597	50330178	46414	Strength	Exterior Traits
		12	50320597	50330178	46415	Udder cleft	Exterior Traits
		12	50320597	50330178	46416	Udder depth	Exterior Traits
		12	50320597	50330178	68536	Body weight	Meat and carcass Traits
		12	50320597	50330178	68538	Body weight gain	Meat and carcass Traits
		12	71280602	71284730	288172	Mean corpuscular hemoglobin concentration	Health Traits
		13	31055417	31064136	155229	Milk caproic acid content	Milk Traits
		13	31055417	31064136	155430	Milk caprylic acid content	Milk Traits
		14	24648574	24664026	282877	Conformation score	Exterior Traits
		14	24648574	24664026	296687	Milk fat yield	Milk Traits
		18	60971294	60977207	223717	Subcutaneous fat thickness	Meat and carcass Traits
		22	39340839	39346567	15787	Milk alpha-S1-casein percentage	Milk Traits
		26	4750407	4758788	196083	Milk C14 index	Milk Traits
		26	4750407	4758788	196084	Milk myristoleic acid content	Milk Traits
		26	4750407	4758788	201283	Milk C16 index	Milk Traits
		26	4750407	4758788	206880	Milk palmitoleic acid content	Milk Traits
		28	8301879	8306989	15533	Gestation length	Reproduction Traits
		28	8301879	8306989	32351	Milk delta-9-desaturase content	Milk Traits
		29	41876512	41883650	231164	Tenderness score	Meat and carcass Traits
	Nkedi	1	116639993	116654067	249501	Milk protein yield	Milk Traits
		1	149013468	149028479	231416	Marbling score	Meat and carcass Traits
		2	18470735	18480787	197170	Milk capric acid content	Milk Traits
		2	18470735	18480787	197171	Milk myristic acid content	Milk Traits
		3	16109394	16122386	105792	Milk protein percentage	Milk Traits
		3	16109394	16122386	138461	Interval from first to last insemination	Reproduction Traits
		4	96462724	96468817	220763	Bovine respiratory disease susceptibility	Health Traits
		4	96462724	96468817	297723	Tick resistance	Health Traits
		6	84271587	84293843	179659	Ketosis	Health Traits
		6	84271587	84293843	122681	Length of productive life	Production Traits
		6	84271587	84293843	109698	Milk kappa-casein percentage	Milk Traits
		6	84271587	84293843	114664	Milk glycosylated kappa-casein percentage	Milk Traits
		6	84271587	84293843	117838	Milk unglycosylated kappa-casein percentage	Milk Traits
		11	102582374	102588828	284221	Milk palmitic acid content	Milk Traits
		11	102582374	102588828	114052	Milk beta-lactoglobulin percentage	Milk Traits
		12	50320597	50330178	46397	Body depth	Production Traits
		12	50320597	50330178	46398	Calving ease	Reproduction Traits
		12	50320597	50330178	46399	Pregnancy rate	Reproduction Traits
		12	50320597	50330178	46400	Stillbirth	Reproduction Traits
		12	50320597	50330178	46401	Foot angle	Exterior Traits
		12	50320597	50330178	46402	Feet and leg conformation	Exterior Traits
		12	50320597	50330178	46403	PTA type	Production Traits
		12	50320597	50330178	46404	Teat placement	Exterior Traits
		12	50320597	50330178	46405	Udder attachment	Exterior Traits
		12	50320597	50330178	46406	Net merit	Production Traits
		12	50320597	50330178	46408	Udder height	Production Traits
		12	50320597	50330178	46409	Rump width	Production Traits
		12	50320597	50330178	46411	Somatic cell score	Health Traits
		12	50320597	50330178	46413	Stature	Exterior Traits
		12	50320597	50330178	46414	Strength	Exterior Traits
		12	50320597	50330178	46415	Udder cleft	Exterior Traits
		12	50320597	50330178	46416	Udder depth	Exterior Traits
		12	50320597	50330178	68536	Body weight	Meat and carcass Traits
		12	50320597	50330178	68538	Body weight gain	Meat and carcass Traits
		12	71280602	71284730	288172	Mean corpuscular hemoglobin concentration	Health Traits
		13	31055417	31064136	155229	Milk caproic acid content	Milk Traits
		13	31055417	31064136	155430	Milk caprylic acid content	Milk Traits
		14	24648574	24664026	282877	Conformation score	Exterior Traits
		14	24648574	24664026	296687	Milk fat yield	Milk Traits
		18	60971294	60977207	223717	Subcutaneous fat thickness	Meat and carcass Traits
		27	38254326	38260053	148373	Milk fat percentage	Milk Traits
		28	8301879	8306989	15533	Gestation length	Reproduction Traits
		28	8301879	8306989	32351	Milk delta-9-desaturase content	Milk Traits
	Ntuku	1	116639993	116654067	249501	Milk protein yield	Milk Traits
		1	149013468	149028479	231416	Marbling score	Meat and carcass Traits
		3	16109394	16122386	105792	Milk protein percentage	Milk Traits
		3	16109394	16122386	138461	Interval from first to last insemination	Reproduction Traits
		4	96462724	96468817	220763	Bovine respiratory disease susceptibility	Health Traits
		4	96462724	96468817	297723	Tick resistance	Health Traits
		6	84271587	84293843	179659	Ketosis	Health Traits
		6	84271587	84293843	122681	Length of productive life	Production Traits
		6	84271587	84293843	109698	Milk kappa-casein percentage	Milk Traits
		6	84271587	84293843	114664	Milk glycosylated kappa-casein percentage	Milk Traits
		6	84271587	84293843	117838	Milk unglycosylated kappa-casein percentage	Milk Traits
		9	91728925	91736324	282930	Muscularity	Exterior Traits
		11	102582374	102588828	284221	Milk palmitic acid content	Milk Traits
		11	102582374	102588828	114052	Milk beta-lactoglobulin percentage	Milk Traits
		12	50320597	50330178	46397	Body depth	Production Traits
		12	50320597	50330178	46398	Calving ease	Reproduction Traits
		12	50320597	50330178	46399	Pregnancy rate	Reproduction Traits
		12	50320597	50330178	46400	Stillbirth	Reproduction Traits
		12	50320597	50330178	46401	Foot angle	Exterior Traits
		12	50320597	50330178	46402	Feet and leg conformation	Exterior Traits
		12	50320597	50330178	46403	PTA type	Production Traits
		12	50320597	50330178	46404	Teat placement	Exterior Traits
		12	50320597	50330178	46405	Udder attachment	Exterior Traits
		12	50320597	50330178	46406	Net merit	Production Traits
		12	50320597	50330178	46408	Udder height	Production Traits
		12	50320597	50330178	46409	Rump width	Production Traits
		12	50320597	50330178	46411	Somatic cell score	Health Traits
		12	50320597	50330178	46413	Stature	Exterior Traits
		12	50320597	50330178	46414	Strength	Exterior Traits
		12	50320597	50330178	46415	Udder cleft	Exterior Traits
		12	50320597	50330178	46416	Udder depth	Exterior Traits
		12	50320597	50330178	68536	Body weight	Meat and carcass Traits
		12	50320597	50330178	68538	Body weight gain	Meat and carcass Traits
		12	71280602	71284730	288172	Mean corpuscular hemoglobin concentration	Health Traits
		13	31055417	31064136	155229	Milk caproic acid content	Milk Traits
		13	31055417	31064136	155430	Milk caprylic acid content	Milk Traits
		14	24648574	24664026	282877	Conformation score	Exterior Traits
		14	24648574	24664026	296687	Milk fat yield	Milk Traits
		18	60971294	60977207	223717	Subcutaneous fat thickness	Meat and carcass Traits
		26	4750407	4758788	196083	Milk C14 index	Milk Traits
		26	4750407	4758788	196084	Milk myristoleic acid content	Milk Traits
		26	4750407	4758788	201283	Milk C16 index	Milk Traits
		26	4750407	4758788	206880	Milk palmitoleic acid content	Milk Traits
		27	38254326	38260053	148373	Milk fat percentage	Milk Traits
		28	8301879	8306989	15533	Gestation length	Reproduction Traits
		28	8301879	8306989	32351	Milk delta-9-desaturase content	Milk Traits
	common to all breeds	1	116639993	116654067	249501	Milk protein yield	Milk Traits
		1	149013468	149028479	231416	Marbling score	Meat and carcass Traits
		6	84271587	84293843	179659	Ketosis	Health Traits
		6	84271587	84293843	122681	Length of productive life	Production Traits
		6	84271587	84293843	109698	Milk kappa-casein percentage	Milk Traits
		6	84271587	84293843	114664	Milk glycosylated kappa-casein percentage	Milk Traits
		6	84271587	84293843	117838	Milk unglycosylated kappa-casein percentage	Milk Traits
		11	102582374	102588828	284221	Milk palmitic acid content	Milk Traits
		11	102582374	102588828	114052	Milk beta-lactoglobulin percentage	Milk Traits
		11	102582374	102588828	250850	Milk protein percentage	Milk Traits
		12	50320597	50330178	46397	Body depth	Production Traits
		12	50320597	50330178	46398	Calving ease	Reproduction Traits
		12	50320597	50330178	46399	Pregnancy rate	Reproduction Traits
		12	50320597	50330178	46400	Stillbirth	Reproduction Traits
		12	50320597	50330178	46401	Foot angle	Exterior Traits
		12	50320597	50330178	46402	Feet and leg conformation	Exterior Traits
		12	50320597	50330178	46403	PTA type	Production Traits
		12	50320597	50330178	46404	Teat placement	Exterior Traits
		12	50320597	50330178	46405	Udder attachment	Exterior Traits
		12	50320597	50330178	46406	Net merit	Production Traits
		12	50320597	50330178	46408	Udder height	Production Traits
		12	50320597	50330178	46409	Rump width	Production Traits
		12	50320597	50330178	46411	Somatic cell score	Health Traits
		12	50320597	50330178	46413	Stature	Exterior Traits
		12	50320597	50330178	46414	Strength	Exterior Traits
		12	50320597	50330178	46415	Udder cleft	Exterior Traits
		12	50320597	50330178	46416	Udder depth	Exterior Traits
		12	50320597	50330178	68536	Body weight	Meat and carcass Traits
		12	50320597	50330178	68538	Body weight gain	Meat and carcass Traits
		14	24648574	24664026	282877	Conformation score	Exterior Traits
		14	24648574	24664026	296687	Milk fat yield	Milk Traits
	Novel	2	18640148	18646499	263206	Intestinal atresia	Health Traits
		11	95202490	95224017	244249	Milk fat yield	Milk Traits
		11	95202490	95224017	246604	Milk fat percentage	Milk Traits
		23	20260485	20265734	229432	Tenderness score	Meat and carcass Traits
		6	46586011	46595144	102424	Milk yield	Milk Traits
		24	30777033	30792755	22752	Somatic cell score	Health Traits
		24	30777033	30792755	297556	Retained placenta	Reproduction Traits
		29	8750486	8758681	254953	Milk protein percentage	Milk Traits

## Sheet: Supplementary Table 5
		A: Summary statistics of the total and conserved ROH for each cattle population
		Breed (n)	Total_ROH	mean_ROH size (kb)	mean_FROH	Animals with conserved ROH (%)	Conserved ROH	Mean_conserved_ROH size (kb)
		Ankole (19)	2938	842.04 (±550.74)	0.052 (±0.014)	12 (60)	12	1732.19 (±726.6)
		Karamojong (11)	1166	741.36 (±317.41)	0.032 (±0.004)	9 (45)	16	1092.82 (±766.55)
		Nganda10 (10)	1950	851.52 (±382.6)	0.067 (±0.069)	11 (55)	31	2138.62 (±2837.64)
		Nganda17 (17)	2232	976.01 (±897.42)	0.052 (±0.028)	5 (50)	18	969.06 (±357.18)
		Nkedi (19)	2440	983.9 (±946.13)	0.051 (±0.058)	9 (50)	11	943.23 (±1069.77)
		Ntuku (19)	2964	993.77 (±886.97)	0.062 (±0.024)	5 (45)	20	837.21 (±268.75)
		95	13690			51	108
		B: Details of the considered SNPs in ROH by BTA for each cattle population
		Breed	BTA	SNPs_in_ROH (n)	ROH_on_BTA (n)	Total_Avg_ROH_Size (± kb)	Conserved_ROH (n)	Shared_SNPs	Avg_shared_ROH_Size(± kb)	Unq_genes_in_shared_ROH
		Ankole	5	309960	200	930.259 (532.700)	12	1675	1732.195 (726.597)	3
		Karamojong	7	203081	69	822.739 (445.155)	6	214	792.903 (360.069)	4
		Karamojong	9	153904	47	744.550 (224.062)	5	3350	854.466 (232.472)	1
		Karamojong	23	28485	12	701.039 (208.249)	5	1799	873.108 (223.208)	2
		Nganda10	6	273677	135	829.862 (339.283)	5	1761	1044.235 (286.353)	2
		Nganda10	9	234566	94	814.750 (315.642)	5	3955	940.143 (146.977)	1
		Nganda10	11	175566	61	797.687 (296.444)	5	673	890.924 (371.190)	3
		Nganda10	20	338386	112	897.643 (507.438)	5	2349	1030.261 (638.758)	3
		Nganda10	24	204717	82	846.763 (308.372)	11	3275	955.729 (338.539)	5
		Nganda17	12	303881	95	1227.796 (1261.199)	9	523	1162.295 (1517.983)	5
		Nganda17	16	179581	79	815.995 (338.699)	9	904	724.160 (140.134)	2
		Nkedi	7	398837	152	1076.175 (1171.919)	11	675	2138.621 (2837.643)	8
		Ntuku	7	358475	155	1076.802 (844.393)	10	298	1211.883 (1041.838)	7
		Ntuku	16	246202	95	950.537 (856.555)	10	2516	973.766 (351.502)	3
					1388		108	23967		49

## Sheet: Supplementary Table 6
		Details of the identified genes in conserved ROH by BTA for each cattle population
		Breed	q_chr	q_start	q_end	q_size	gene_id	Gene
		Ankole	5	45546515	48533022	2986507	ENSBTAG00000052655	interleukin 26(IL26)
			5	45630488	48419390	2788902	ENSBTAG00000060665
			5	46652775	48533022	1880247	ENSBTAG00000033726	glutamate receptor interacting protein 1(GRIP1)
		Karamojong	23	78560	1011214	932654	ENSBTAG00000060853
			23	132795	1208832	1076037	ENSBTAG00000043990	KH RNA binding domain containing, signal transduction associated 2(KHDRBS2)
			7	42844124	44358610	1514486	ENSBTAG00000045589	olfactory receptor family 2 subfamily AV member 11(OR2AV11)
			7	43084411	43865172	780761	ENSBTAG00000047560	C2 calcium dependent domain containing 4C(C2CD4C)
			7	43723285	44344658	621373	ENSBTAG00000038221	ephrin A2(EFNA2)
			7	43767683	44352582	584899	ENSBTAG00000030839	PWWP domain containing 3A, DNA repair factor(PWWP3A)
			9	30239749	31325042	1085293	ENSBTAG00000061669	A0AAA9RVN8_BOVIN
		Nganda10	11	79633034	80920009	1286975	ENSBTAG00000005270	5'-nucleotidase, cytosolic IB(NT5C1B)
			11	80193004	81482242	1289238	ENSBTAG00000059491
			11	80726393	81260618	534225	ENSBTAG00000068639	potassium voltage-gated channel modifier subfamily S member 3(KCNS3)
			20	57657494	59752979	2095485	ENSBTAG00000003219	F-box and leucine rich repeat protein 7(FBXL7)
			20	58245425	58961559	716134	ENSBTAG00000045215
			20	58398295	58970498	572203	ENSBTAG00000013391	ANKH inorganic pyrophosphate transport regulator(ANKH)
			24	15188622	16949131	1760509	ENSBTAG00000062349
			24	17143115	18020975	877860	ENSBTAG00000011094	RNA binding motif protein 17(RBM17)
			24	23263427	23959247	695820	ENSBTAG00000010299	nucleolar protein 4(NOL4)
			24	23545043	24237174	692131	ENSBTAG00000047003	ASXL transcriptional regulator 3(ASXL3)
			24	23950772	24712165	761393	ENSBTAG00000000138	coiled-coil domain containing 178(CCDC178)
			6	13404163	14774564	1370401	ENSBTAG00000061501
			6	13678978	14557045	878067	ENSBTAG00000057445
			9	1543431	2615793	1072362	ENSBTAG00000058120	A0AAA9TAP0_BOVIN
		Nganda17	12	23510704	28688204	5177500	ENSBTAG00000066208
			12	24227698	25387319	1159621	ENSBTAG00000012409	periostin(POSTN)
			12	24797388	25407632	610244	ENSBTAG00000005351	regulatory factor X associated protein(RFXAP)
			12	24876021	25387319	511298	ENSBTAG00000051461	serine rich and transmembrane domain containing 1(SERTM1)
			12	25255931	25870317	614386	ENSBTAG00000018955	spermatogenesis and oogenesis specific basic helix-loop-helix 2(SOHLH2)
			16	44526407	45262284	735877	ENSBTAG00000066085
			16	44785456	45340261	554805	ENSBTAG00000018272	arginine-glutamic acid dipeptide repeats(RERE)
		Nkedi	7	46525038	57165138	10640100	ENSBTAG00000056903
			7	49528102	51158526	1630424	ENSBTAG00000005570	Wnt family member 8A(WNT8A)
			7	49533667	51140481	1606814	ENSBTAG00000008752	NME/NM23 family member 5(NME5)
			7	49646816	51160815	1513999	ENSBTAG00000005288	GDNF family receptor alpha 3(GFRA3)
			7	49842012	51232854	1390842	ENSBTAG00000058092
			7	49995121	51156599	1161478	ENSBTAG00000067125
			7	50042000	51142415	1100415	ENSBTAG00000004415	cystathionine gamma-lyase(CTH)
			7	50629941	51137530	507589	ENSBTAG00000008224	poly(A) binding protein interacting protein 2(PAIP2)
		Ntuku	16	7206983	8463561	1256578	ENSBTAG00000058836
			16	7707987	8461182	753195	ENSBTAG00000067894	A0AAA9SY41_BOVIN
			16	8081027	9612082	1531055	ENSBTAG00000063846
			7	49322457	53434327	4111870	ENSBTAG00000007782	myotilin(MYOT)
			7	49634488	50623813	989325	ENSBTAG00000008759	cell division cycle 23(CDC23)
			7	49877072	50951703	1074631	ENSBTAG00000011415	eukaryotic translation termination factor 1(ETF1)
			7	49897710	50973293	1075583	ENSBTAG00000011419	heat shock protein family A (Hsp70) member 9(HSPA9)
			7	50041374	51142415	1101041	ENSBTAG00000004415	cystathionine gamma-lyase(CTH)
			7	50313959	50976034	662075	ENSBTAG00000046926
			7	50621833	51157643	535810	ENSBTAG00000008224	poly(A) binding protein interacting protein 2(PAIP2)

## Sheet: Supplementary Table 7
		A: Summary statistics of the QTLs overlapping genomic regions identified from the ROH approach
		Breed	BTAs_with ROH	Raw_QTLs	Unq_QTL_Ids	Unq_QTL_Names	Exterior_traits	Health_traits	Meat_carcass_traits	Milk_traits	Production_traits	Reproduction_traits	Total_traits
		Ankole	1	324	179	35	3	4	11	5	4	8	35
		Karamojong	3	101	53	29	6	2	5	7	4	5	29
		Nganda10	4	358	283	80	12	7	9	37	8	7	80
		Nganda17	1	73	37	25	3	0	7	7	3	5	25
		Nkedi	1	112	25	13	0	1	4	5	3	0	13
		Ntuku	1	170	119	41	8	1	7	12	3	10	41
		Intergenic	9	1009	951	247	41	20	46	62	35	43	247
				1138	696	223	32	15	43	73	25	35	223
		B: Details of the QTLs overlapping positions of the ROH-derived genomic regions under putative selection
		Breed	SNP_chr	SNP_start	SNP_end	QTL_ID	Trait	Category
		Ankole	5	45546515	48533022	313278	Ear length	Exterior Traits
		Ankole	5	45546515	48533022	137189	Udder cleft	Exterior Traits
		Ankole	5	45546515	48533022	16277	Stature	Exterior Traits
		Ankole	5	45546515	48533022	256211	M. paratuberculosis susceptibility	Health Traits
		Ankole	5	45546515	48533022	71270	Inhibin level	Health Traits
		Ankole	5	45546515	48533022	180619	Somatic cell score	Health Traits
		Ankole	5	45546515	48533022	71549	Insulin-like growth factor 1 level	Health Traits
		Ankole	5	45546515	48533022	151922	Intramuscular fat	Meat and carcass Traits
		Ankole	5	45546515	48533022	67148	Body weight	Meat and carcass Traits
		Ankole	5	45546515	48533022	67149	Body weight gain	Meat and carcass Traits
		Ankole	5	45546515	48533022	37070	Lean meat yield	Meat and carcass Traits
		Ankole	5	45546515	48533022	233539	Connective tissue amount	Meat and carcass Traits
		Ankole	5	45546515	48533022	225734	Shear force	Meat and carcass Traits
		Ankole	5	45546515	48533022	172329	Marbling score	Meat and carcass Traits
		Ankole	5	45546515	48533022	137195	Teat thickness	Meat and carcass Traits
		Ankole	5	45546515	48533022	20386	Longissimus muscle area	Meat and carcass Traits
		Ankole	5	45546515	48533022	228231	Tenderness score	Meat and carcass Traits
		Ankole	5	45546515	48533022	20418	Yield grade	Meat and carcass Traits
		Ankole	5	45546515	48533022	26176	Milk protein yield	Milk Traits
		Ankole	5	45546515	48533022	119477	Milk unglycosylated kappa-casein percentage	Milk Traits
		Ankole	5	45546515	48533022	175900	Milk fat yield	Milk Traits
		Ankole	5	45546515	48533022	175992	Milk yield	Milk Traits
		Ankole	5	45546515	48533022	250288	Milk protein percentage	Milk Traits
		Ankole	5	45546515	48533022	138975	Scrotal circumference	Production Traits
		Ankole	5	45546515	48533022	313261	Chest width	Production Traits
		Ankole	5	45546515	48533022	313292	Head width	Production Traits
		Ankole	5	45546515	48533022	277211	Ear size	Production Traits
		Ankole	5	45546515	48533022	61986	Pregnancy rate	Reproduction Traits
		Ankole	5	45546515	48533022	30097	Interval to first estrus after calving	Reproduction Traits
		Ankole	5	45546515	48533022	181210	Conception rate	Reproduction Traits
		Ankole	5	45546515	48533022	212553	Inseminations per conception	Reproduction Traits
		Ankole	5	45546515	48533022	15808	Male fertility	Reproduction Traits
		Ankole	5	45546515	48533022	212140	First service conception	Reproduction Traits
		Ankole	5	45546515	48533022	15393	Gestation length	Reproduction Traits
		Ankole	5	45546515	48533022	24565	Calving ease	Reproduction Traits
		Karamojong	7	42844124	44358610	154137	Stature	Exterior Traits
		Karamojong	23	132795	1208832	51868	Dairy form	Exterior Traits
		Karamojong	23	132795	1208832	51870	Foot angle	Exterior Traits
		Karamojong	23	132795	1208832	51876	Rear leg placement - side view	Exterior Traits
		Karamojong	23	132795	1208832	51880	Strength	Exterior Traits
		Karamojong	23	132795	1208832	51881	Teat length	Exterior Traits
		Karamojong	7	42844124	44358610	160111	Bovine respiratory disease susceptibility	Health Traits
		Karamojong	7	42844124	44358610	216381	Somatic cell score	Health Traits
		Karamojong	7	42844124	44358610	233703	Connective tissue amount	Meat and carcass Traits
		Karamojong	7	42844124	44358610	19735	Omega-3 unsaturated fatty acid content	Meat and carcass Traits
		Karamojong	7	42844124	44358610	67834	Body weight gain	Meat and carcass Traits
		Karamojong	7	42844124	44358610	225987	Shear force	Meat and carcass Traits
		Karamojong	7	42844124	44358610	231851	Marbling score	Meat and carcass Traits
		Karamojong	7	42844124	44358610	157530	Milking speed	Milk Traits
		Karamojong	7	42844124	44358610	155949	Milk tridecylic acid content	Milk Traits
		Karamojong	7	42844124	44358610	166487	Milk fat yield	Milk Traits
		Karamojong	7	42844124	44358610	181818	Milk yield	Milk Traits
		Karamojong	7	42844124	44358610	155329	Milk caproic acid content	Milk Traits
		Karamojong	7	42844124	44358610	168632	Milk protein percentage	Milk Traits
		Karamojong	23	132795	1208832	51871	Milk fat percentage	Milk Traits
		Karamojong	7	42844124	44358610	194475	Body height	Production Traits
		Karamojong	23	132795	1208832	51873	Net merit	Production Traits
		Karamojong	23	132795	1208832	51874	Length of productive life	Production Traits
		Karamojong	23	132795	1208832	223425	Methane production	Production Traits
		Karamojong	7	42844124	44358610	219931	Dystocia	Reproduction Traits
		Karamojong	7	42844124	44358610	106953	Pregnancy rate	Reproduction Traits
		Karamojong	9	30239749	31325042	15459	Gestation length	Reproduction Traits
		Karamojong	23	132795	1208832	51867	Calving ease	Reproduction Traits
		Karamojong	23	132795	1208832	51879	Stillbirth	Reproduction Traits
		Nganda10	11	79633034	80920009	45639	Dairy form	Exterior Traits
		Nganda10	11	79633034	80920009	45640	Feet and leg conformation	Exterior Traits
		Nganda10	11	79633034	80920009	45642	Udder attachment	Exterior Traits
		Nganda10	11	79633034	80920009	45643	Rear leg placement - rear view	Exterior Traits
		Nganda10	11	79633034	80920009	45644	Teat placement	Exterior Traits
		Nganda10	11	79633034	80920009	45647	Stature	Exterior Traits
		Nganda10	11	79633034	80920009	45648	Udder cleft	Exterior Traits
		Nganda10	11	79633034	80920009	173289	Conformation score	Exterior Traits
		Nganda10	11	79633034	80920009	45663	Foot angle	Exterior Traits
		Nganda10	11	79633034	80920009	45671	Strength	Exterior Traits
		Nganda10	20	57657494	59752979	50939	Udder depth	Exterior Traits
		Nganda10	24	17143115	18020975	52334	Teat length	Exterior Traits
		Nganda10	11	79633034	80920009	178593	Bovine respiratory disease susceptibility	Health Traits
		Nganda10	11	79633034	80920009	157083	Somatic cell count	Health Traits
		Nganda10	11	79633034	80920009	301120	Granulocyte number	Health Traits
		Nganda10	20	57657494	59752979	179927	Ketosis	Health Traits
		Nganda10	20	57657494	59752979	50933	Somatic cell score	Health Traits
		Nganda10	24	17143115	18020975	263178	Intestinal atresia	Health Traits
		Nganda10	24	23545043	24237174	300973	Hematocrit	Health Traits
		Nganda10	9	1543431	2615793	23787	Body weight	Meat and carcass Traits
		Nganda10	9	1543431	2615793	231942	Marbling score	Meat and carcass Traits
		Nganda10	9	1543431	2615793	233844	Connective tissue amount	Meat and carcass Traits
		Nganda10	11	79633034	80920009	68380	Body weight gain	Meat and carcass Traits
		Nganda10	11	79633034	80920009	15251	Intramuscular fat	Meat and carcass Traits
		Nganda10	11	79633034	80920009	152473	Tenderness score	Meat and carcass Traits
		Nganda10	11	79633034	80920009	15290	Subcutaneous fat thickness	Meat and carcass Traits
		Nganda10	20	57657494	59752979	37013	Lean meat yield	Meat and carcass Traits
		Nganda10	20	57657494	59752979	226789	Shear force	Meat and carcass Traits
		Nganda10	9	1543431	2615793	35056	Milk linoleic acid content	Milk Traits
		Nganda10	9	1543431	2615793	43850	Milk fat percentage	Milk Traits
		Nganda10	9	1543431	2615793	220075	Milking speed	Milk Traits
		Nganda10	11	79633034	80920009	32287	Milk conjugated linoleic acid content	Milk Traits
		Nganda10	11	79633034	80920009	251182	Milk protein percentage	Milk Traits
		Nganda10	11	79633034	80920009	244231	Milk fat yield	Milk Traits
		Nganda10	20	57657494	59752979	70899	Milk iron content	Milk Traits
		Nganda10	20	57657494	59752979	207908	Milk C18 index	Milk Traits
		Nganda10	20	57657494	59752979	173130	Milk butyric acid content	Milk Traits
		Nganda10	20	57657494	59752979	173131	Milk caproic acid content	Milk Traits
		Nganda10	20	57657494	59752979	173132	Milk caprylic acid content	Milk Traits
		Nganda10	20	57657494	59752979	173133	Milk capric acid content	Milk Traits
		Nganda10	20	57657494	59752979	173134	Milk lauric acid content	Milk Traits
		Nganda10	20	57657494	59752979	173135	Milk myristic acid content	Milk Traits
		Nganda10	20	57657494	59752979	173136	Milk palmitic acid content	Milk Traits
		Nganda10	20	57657494	59752979	173137	Milk margaric acid content	Milk Traits
		Nganda10	20	57657494	59752979	173138	Milk stearic acid content	Milk Traits
		Nganda10	20	57657494	59752979	173139	Milk arachidic acid content	Milk Traits
		Nganda10	20	57657494	59752979	173140	Milk oleic acid content	Milk Traits
		Nganda10	20	57657494	59752979	173243	Milk mid-infrared spectra	Milk Traits
		Nganda10	20	57657494	59752979	177353	Milk lactose content	Milk Traits
		Nganda10	20	57657494	59752979	140241	Milk alpha-lactalbumin percentage	Milk Traits
		Nganda10	20	57657494	59752979	140242	Milk alpha-S2-casein percentage	Milk Traits
		Nganda10	20	57657494	59752979	238647	Milk calcium content	Milk Traits
		Nganda10	20	57657494	59752979	238648	Milk magnesium content	Milk Traits
		Nganda10	20	57657494	59752979	238649	Milk citrate content	Milk Traits
		Nganda10	20	57657494	59752979	180297	Curd firmness	Milk Traits
		Nganda10	20	57657494	59752979	180299	Milk alpha-S1-casein percentage	Milk Traits
		Nganda10	20	57657494	59752979	180301	Milk kappa-casein percentage	Milk Traits
		Nganda10	20	57657494	59752979	180302	Milk casein percentage	Milk Traits
		Nganda10	20	57657494	59752979	180307	Milk potassium content	Milk Traits
		Nganda10	20	57657494	59752979	156019	Milk tridecylic acid content	Milk Traits
		Nganda10	20	57657494	59752979	50932	Milk protein yield	Milk Traits
		Nganda10	20	57657494	59752979	172175	Milk C14 index	Milk Traits
		Nganda10	20	57657494	59752979	215293	Colostrum albumin concentration	Milk Traits
		Nganda10	24	17143115	18020975	155052	Milk arachidonic acid content	Milk Traits
		Nganda10	24	23263427	23959247	154993	Milk eicosapentaenoic acid content	Milk Traits
		Nganda10	9	1543431	2615793	28130	Rump width	Production Traits
		Nganda10	9	1543431	2615793	43851	Rump angle	Production Traits
		Nganda10	11	79633034	80920009	130718	Residual feed intake	Production Traits
		Nganda10	11	79633034	80920009	45637	Body depth	Production Traits
		Nganda10	11	79633034	80920009	45641	PTA type	Production Traits
		Nganda10	11	79633034	80920009	45645	Udder height	Production Traits
		Nganda10	11	79633034	80920009	173282	Body height	Production Traits
		Nganda10	24	23263427	23959247	65642	Maturity rate	Production Traits
		Nganda10	9	1543431	2615793	43852	Calving ease	Reproduction Traits
		Nganda10	9	1543431	2615793	43853	Stillbirth	Reproduction Traits
		Nganda10	11	79633034	80920009	45650	Pregnancy rate	Reproduction Traits
		Nganda10	20	57657494	59752979	212338	First service conception	Reproduction Traits
		Nganda10	20	57657494	59752979	212896	Inseminations per conception	Reproduction Traits
		Nganda10	20	57657494	59752979	29945	Age at puberty	Reproduction Traits
		Nganda10	24	23950772	24712165	15280	Interval to first estrus after calving	Reproduction Traits
		Nganda17	12	24227698	25387319	46236	Dairy form	Exterior Traits
		Nganda17	12	24227698	25387319	46237	Foot angle	Exterior Traits
		Nganda17	12	24227698	25387319	46244	Rear leg placement - side view	Exterior Traits
		Nganda17	12	24227698	25387319	226306	Shear force	Meat and carcass Traits
		Nganda17	12	24227698	25387319	68520	Body weight gain	Meat and carcass Traits
		Nganda17	12	24227698	25387319	152058	Kidney, pelvic, and heart fat percentage	Meat and carcass Traits
		Nganda17	12	24227698	25387319	68499	Body weight	Meat and carcass Traits
		Nganda17	12	24227698	25387319	36428	Meat color	Meat and carcass Traits
		Nganda17	12	24227698	25387319	232380	Marbling score	Meat and carcass Traits
		Nganda17	12	25255931	25870317	36910	Lean meat yield	Meat and carcass Traits
		Nganda17	12	24227698	25387319	224457	Milk caproic acid content	Milk Traits
		Nganda17	12	24227698	25387319	25489	Milk yield	Milk Traits
		Nganda17	12	24227698	25387319	26316	Milk protein yield	Milk Traits
		Nganda17	12	24227698	25387319	46238	Milk fat yield	Milk Traits
		Nganda17	12	24227698	25387319	46242	Milk protein percentage	Milk Traits
		Nganda17	12	24227698	25387319	155967	Milk tridecylic acid content	Milk Traits
		Nganda17	12	24797388	25407632	224514	Milk stearic acid content	Milk Traits
		Nganda17	12	24227698	25387319	20947	Average daily gain	Production Traits
		Nganda17	12	24227698	25387319	46240	Net merit	Production Traits
		Nganda17	12	24227698	25387319	46241	Length of productive life	Production Traits
		Nganda17	12	24227698	25387319	15275	Interval from first to last insemination	Reproduction Traits
		Nganda17	12	24227698	25387319	14710	Dystocia	Reproduction Traits
		Nganda17	12	24227698	25387319	46235	Calving ease	Reproduction Traits
		Nganda17	12	24227698	25387319	46246	Stillbirth	Reproduction Traits
		Nganda17	12	24227698	25387319	107139	Conception rate	Reproduction Traits
		Nkedi	7	49528102	51158526	160112	Bovine respiratory disease susceptibility	Health Traits
		Nkedi	7	49528102	51158526	231772	Marbling score	Meat and carcass Traits
		Nkedi	7	49528102	51158526	15241	Shear force	Meat and carcass Traits
		Nkedi	7	49528102	51158526	67904	Body weight	Meat and carcass Traits
		Nkedi	7	49528102	51158526	228394	Tenderness score	Meat and carcass Traits
		Nkedi	7	49528102	51158526	113526	Milk kappa-casein percentage	Milk Traits
		Nkedi	7	49528102	51158526	174130	Milk fat yield	Milk Traits
		Nkedi	7	49528102	51158526	157571	Milking speed	Milk Traits
		Nkedi	7	49528102	51158526	162523	Milk myristic acid content	Milk Traits
		Nkedi	7	49528102	51158526	283543	Milk oleic acid content	Milk Traits
		Nkedi	7	49528102	51158526	212611	Inseminations per conception	Reproduction Traits
		Nkedi	7	49528102	51158526	15433	Gestation length	Reproduction Traits
		Nkedi	7	49528102	51158526	177037	Conception rate	Reproduction Traits
		Ntuku	7	49322457	53434327	220977	Interdigital hyperplasia	Exterior Traits
		Ntuku	7	49322457	53434327	43043	Foot angle	Exterior Traits
		Ntuku	7	49322457	53434327	43046	Udder attachment	Exterior Traits
		Ntuku	7	49322457	53434327	43051	Rear leg placement - rear view	Exterior Traits
		Ntuku	7	49322457	53434327	43054	Stature	Exterior Traits
		Ntuku	7	49322457	53434327	43055	Strength	Exterior Traits
		Ntuku	7	49322457	53434327	173303	Loin strength	Exterior Traits
		Ntuku	7	49322457	53434327	125976	Angularity	Exterior Traits
		Ntuku	7	49322457	53434327	160112	Bovine respiratory disease susceptibility	Health Traits
		Ntuku	7	49322457	53434327	231772	Marbling score	Meat and carcass Traits
		Ntuku	7	49322457	53434327	15241	Shear force	Meat and carcass Traits
		Ntuku	7	49322457	53434327	67904	Body weight	Meat and carcass Traits
		Ntuku	7	49322457	53434327	228394	Tenderness score	Meat and carcass Traits
		Ntuku	7	49322457	53434327	233779	Connective tissue amount	Meat and carcass Traits
		Ntuku	7	49322457	53434327	125894	Dairy capacity composite index	Meat and carcass Traits
		Ntuku	7	49322457	53434327	20449	Subcutaneous fat thickness	Meat and carcass Traits
		Ntuku	7	49322457	53434327	157569	Milking speed	Milk Traits
		Ntuku	7	49322457	53434327	113526	Milk kappa-casein percentage	Milk Traits
		Ntuku	7	49322457	53434327	174130	Milk fat yield	Milk Traits
		Ntuku	7	49322457	53434327	162523	Milk myristic acid content	Milk Traits
		Ntuku	7	49322457	53434327	283543	Milk oleic acid content	Milk Traits
		Ntuku	7	49322457	53434327	168654	Milk protein yield	Milk Traits
		Ntuku	7	49322457	53434327	57242	Milk yield	Milk Traits
		Ntuku	7	49322457	53434327	43044	Milk fat percentage	Milk Traits
		Ntuku	7	49322457	53434327	155066	Milk monounsaturated fatty acid content	Milk Traits
		Ntuku	7	49322457	53434327	155075	Milk saturated fatty acid content	Milk Traits
		Ntuku	7	49322457	53434327	168623	Milk protein percentage	Milk Traits
		Ntuku	7	49322457	53434327	118995	Milk unglycosylated kappa-casein percentage	Milk Traits
		Ntuku	7	49322457	53434327	43041	Body depth	Production Traits
		Ntuku	7	49322457	53434327	43045	PTA type	Production Traits
		Ntuku	7	49322457	53434327	43049	Net merit	Production Traits
		Ntuku	7	49322457	53434327	212611	Inseminations per conception	Reproduction Traits
		Ntuku	7	49322457	53434327	15433	Gestation length	Reproduction Traits
		Ntuku	7	49322457	53434327	177037	Conception rate	Reproduction Traits
		Ntuku	7	49322457	53434327	101390	Calving interval	Reproduction Traits
		Ntuku	7	49322457	53434327	57107	Pregnancy rate	Reproduction Traits
		Ntuku	7	49322457	53434327	127048	Calving to conception interval	Reproduction Traits
		Ntuku	7	49322457	53434327	43042	Calving ease	Reproduction Traits
		Ntuku	7	49322457	53434327	43053	Stillbirth	Reproduction Traits
		Ntuku	7	49322457	53434327	212171	First service conception	Reproduction Traits
		Ntuku	7	49322457	53434327	283255	Age at first calving	Reproduction Traits

## Sheet: Supplementary Table 8 
	A: The RAiSD-derived novel genomic regions						B: The QTLs overlapping positions of the novel genomic regions
	Breed	BTA	Start	End	Gene_id		Breed	BTA	Start	End	QTL_ID	Trait	Category
	Ankole	1	158444989	158457288	ENSBTAG00000059893		Ankole	2	18640148	18646499	263206	Intestinal atresia	Health Traits
		2	18640148	18646499	ENSBTAG00000066960		Ankole	11	95202490	95224017	244249	Milk fat yield	Milk Traits
		3	41668169	41673734	ENSBTAG00000058967		Ankole	11	95202490	95224017	246604	Milk fat percentage	Milk Traits
		11	37870874	37878925	ENSBTAG00000068174		Karamojong	11	95202490	95224017	244249	Milk fat yield	Milk Traits
		11	40061977	40067592	ENSBTAG00000062443		Karamojong	11	95202490	95224017	246604	Milk fat percentage	Milk Traits
		11	95202490	95224017	ENSBTAG00000058204		Karamojong	23	20260485	20265734	229432	Tenderness score	Meat and carcass Traits
		14	35788161	35794316	ENSBTAG00000060358		Nganda10	6	46586011	46595144	102424	Milk yield	Milk Traits
		15	22922930	22927759	ENSBTAG00000065354		Nganda10	24	30777033	30792755	22752	Somatic cell score	Health Traits
		16	1158001	1163719	ENSBTAG00000060939		Nganda10	24	30777033	30792755	297556	Retained placenta	Reproduction Traits
		18	1211018	1217756	ENSBTAG00000061168		Nganda10	29	8750486	8758681	254953	Milk protein percentage	Milk Traits
		18	19539319	19562193	ENSBTAG00000066079		Nganda17	11	95202490	95224017	244249	Milk fat yield	Milk Traits
		20	5146706	5152153	ENSBTAG00000056867		Nganda17	11	95202490	95224017	246604	Milk fat percentage	Milk Traits
		26	32528782	32533877	ENSBTAG00000061789		Nkedi	11	95202490	95224017	244249	Milk fat yield	Milk Traits
	Karamojong	1	158444989	158457288	ENSBTAG00000059893		Nkedi	11	95202490	95224017	246604	Milk fat percentage	Milk Traits
		3	41668169	41673734	ENSBTAG00000058967		Ntuku	11	95202490	95224017	244249	Milk fat yield	Milk Traits
		8	96885270	96890843	ENSBTAG00000070130		Ntuku	11	95202490	95224017	246604	Milk fat percentage	Milk Traits
		10	92867869	92874331	ENSBTAG00000061819
		11	37870874	37878925	ENSBTAG00000068174
		11	40061977	40067592	ENSBTAG00000062443
		11	75948176	75953901	ENSBTAG00000060453
		11	95202490	95224017	ENSBTAG00000058204
		13	82584198	82589728	ENSBTAG00000062274
		15	25032410	25037421	ENSBTAG00000062224
		16	1158001	1163719	ENSBTAG00000060939
		18	1211018	1217756	ENSBTAG00000061168
		18	19539319	19562193	ENSBTAG00000066079
		20	5146706	5152153	ENSBTAG00000056867
		23	20260485	20265734	ENSBTAG00000062045
		24	60000071	60004550	ENSBTAG00000058878
	Nganda10	1	52554813	52566445	ENSBTAG00000057025
		3	38768890	38776057	ENSBTAG00000058222
		3	41668169	41673734	ENSBTAG00000058967
		3	87878996	87887082	ENSBTAG00000069023
		4	84379188	84383770	ENSBTAG00000068806
		4	95491390	95499310	ENSBTAG00000061448
		5	50016561	50025701	ENSBTAG00000056260
		6	46586011	46595144	ENSBTAG00000056836
		8	74245774	74252486	ENSBTAG00000062874
		11	5738729	5745636	ENSBTAG00000063480
		11	37870874	37878925	ENSBTAG00000068174
		11	40061977	40067592	ENSBTAG00000062443
		12	2808356	2820279	ENSBTAG00000056657
		12	22119673	22135405	ENSBTAG00000069078
		12	51758022	51764514	ENSBTAG00000057341
		13	9981582	9989461	ENSBTAG00000061868
		13	17118028	17129441	ENSBTAG00000063555
		13	20488978	20496577	ENSBTAG00000065642
		13	29112710	29119873	ENSBTAG00000069764
		13	53264510	53273411	ENSBTAG00000055567
		14	28250053	28257844	ENSBTAG00000061592
		16	1158001	1163719	ENSBTAG00000060939
		18	19539319	19562193	ENSBTAG00000066079
		20	5146706	5152153	ENSBTAG00000056867
		20	44662978	44669798	ENSBTAG00000062438
		21	29688375	29695938	ENSBTAG00000055557
		21	36002350	36007309	ENSBTAG00000060440
		22	38241220	38252020	ENSBTAG00000063999
		23	38663167	38677267	ENSBTAG00000055384
		23	41331624	41337604	ENSBTAG00000063948
		23	42126765	42133838	ENSBTAG00000066845
		24	30777033	30792755	ENSBTAG00000058554
		24	60000071	60004550	ENSBTAG00000058878
		24	60004711	60020045	ENSBTAG00000057378
		26	32528782	32533877	ENSBTAG00000061789
		26	37743574	37751864	ENSBTAG00000056741
		27	18012680	18019779	ENSBTAG00000068197
		27	44835628	44842839	ENSBTAG00000066640
		29	8750486	8758681	ENSBTAG00000062312
		29	15791634	15796065	ENSBTAG00000056439
	Nganda17	1	158444989	158457288	ENSBTAG00000059893
		2	133626742	133632611	ENSBTAG00000066160
		11	37870874	37878925	ENSBTAG00000068174
		11	95202490	95224017	ENSBTAG00000058204
		18	1211018	1217756	ENSBTAG00000061168
		18	19539319	19562193	ENSBTAG00000066079
		20	5146706	5152153	ENSBTAG00000056867
	Nkedi	1	158444989	158457288	ENSBTAG00000059893
		10	92867869	92874331	ENSBTAG00000061819
		11	37870874	37878925	ENSBTAG00000068174
		11	95202490	95224017	ENSBTAG00000058204
		13	82584198	82589728	ENSBTAG00000062274
		14	35788161	35794316	ENSBTAG00000060358
		15	25032410	25037421	ENSBTAG00000062224
		18	1211018	1217756	ENSBTAG00000061168
		18	19539319	19562193	ENSBTAG00000066079
	Ntuku	1	158444989	158457288	ENSBTAG00000059893
		3	41668169	41673734	ENSBTAG00000058967
		11	37870874	37878925	ENSBTAG00000068174
		11	95202490	95224017	ENSBTAG00000058204
		13	82584198	82589728	ENSBTAG00000062274
		16	1158001	1163719	ENSBTAG00000060939
		18	19539319	19562193	ENSBTAG00000066079

## Sheet: Supplementary Table 9
		The QTLs overlapping positions of the ROH-derived novel regions
		Breed	SNP_chr	SNP_start	SNP_end	QTL_ID	Trait	Category
		Ankole	5	45630488	48419390	313278	Ear length	Exterior Traits
		Ankole	5	45630488	48419390	137189	Udder cleft	Exterior Traits
		Ankole	5	45630488	48419390	16277	Stature	Exterior Traits
		Ankole	5	45630488	48419390	71270	Inhibin level	Health Traits
		Ankole	5	45630488	48419390	180619	Somatic cell score	Health Traits
		Ankole	5	45630488	48419390	71549	Insulin-like growth factor 1 level	Health Traits
		Ankole	5	45630488	48419390	151922	Intramuscular fat	Meat and carcass Traits
		Ankole	5	45630488	48419390	67148	Body weight	Meat and carcass Traits
		Ankole	5	45630488	48419390	67149	Body weight gain	Meat and carcass Traits
		Ankole	5	45630488	48419390	37070	Lean meat yield	Meat and carcass Traits
		Ankole	5	45630488	48419390	233539	Connective tissue amount	Meat and carcass Traits
		Ankole	5	45630488	48419390	225734	Shear force	Meat and carcass Traits
		Ankole	5	45630488	48419390	172329	Marbling score	Meat and carcass Traits
		Ankole	5	45630488	48419390	137195	Teat thickness	Meat and carcass Traits
		Ankole	5	45630488	48419390	20386	Longissimus muscle area	Meat and carcass Traits
		Ankole	5	45630488	48419390	228231	Tenderness score	Meat and carcass Traits
		Ankole	5	45630488	48419390	20418	Yield grade	Meat and carcass Traits
		Ankole	5	45630488	48419390	26176	Milk protein yield	Milk Traits
		Ankole	5	45630488	48419390	119477	Milk unglycosylated kappa-casein percentage	Milk Traits
		Ankole	5	45630488	48419390	175900	Milk fat yield	Milk Traits
		Ankole	5	45630488	48419390	175992	Milk yield	Milk Traits
		Ankole	5	45630488	48419390	250288	Milk protein percentage	Milk Traits
		Ankole	5	45630488	48419390	138975	Scrotal circumference	Production Traits
		Ankole	5	45630488	48419390	313261	Chest width	Production Traits
		Ankole	5	45630488	48419390	313292	Head width	Production Traits
		Ankole	5	45630488	48419390	277211	Ear size	Production Traits
		Ankole	5	45630488	48419390	30097	Interval to first estrus after calving	Reproduction Traits
		Ankole	5	45630488	48419390	181210	Conception rate	Reproduction Traits
		Ankole	5	45630488	48419390	212553	Inseminations per conception	Reproduction Traits
		Ankole	5	45630488	48419390	15808	Male fertility	Reproduction Traits
		Ankole	5	45630488	48419390	61987	Pregnancy rate	Reproduction Traits
		Ankole	5	45630488	48419390	212140	First service conception	Reproduction Traits
		Ankole	5	45630488	48419390	15393	Gestation length	Reproduction Traits
		Ankole	5	45630488	48419390	24565	Calving ease	Reproduction Traits
		Karamojong	23	78560	1011214	51868	Dairy form	Exterior Traits
		Karamojong	23	78560	1011214	51870	Foot angle	Exterior Traits
		Karamojong	23	78560	1011214	51876	Rear leg placement - side view	Exterior Traits
		Karamojong	23	78560	1011214	51880	Strength	Exterior Traits
		Karamojong	23	78560	1011214	51881	Teat length	Exterior Traits
		Karamojong	23	78560	1011214	51878	Somatic cell score	Health Traits
		Karamojong	23	78560	1011214	226959	Shear force	Meat and carcass Traits
		Karamojong	23	78560	1011214	51871	Milk fat percentage	Milk Traits
		Karamojong	23	78560	1011214	51872	Milk fat yield	Milk Traits
		Karamojong	23	78560	1011214	51875	Milk protein percentage	Milk Traits
		Karamojong	23	78560	1011214	51873	Net merit	Production Traits
		Karamojong	23	78560	1011214	51874	Length of productive life	Production Traits
		Karamojong	23	78560	1011214	223425	Methane production	Production Traits
		Karamojong	23	78560	1011214	51867	Calving ease	Reproduction Traits
		Karamojong	23	78560	1011214	51869	Pregnancy rate	Reproduction Traits
		Karamojong	23	78560	1011214	51879	Stillbirth	Reproduction Traits
		Nganda10	6	13404163	14774564	41887	Foot angle	Exterior Traits
		Nganda10	6	13404163	14774564	41888	Feet and leg conformation	Exterior Traits
		Nganda10	6	13404163	14774564	41891	Udder attachment	Exterior Traits
		Nganda10	6	13404163	14774564	41899	Stature	Exterior Traits
		Nganda10	6	13404163	14774564	41900	Strength	Exterior Traits
		Nganda10	6	13404163	14774564	41901	Udder depth	Exterior Traits
		Nganda10	11	80193004	81482242	45649	Dairy form	Exterior Traits
		Nganda10	11	80193004	81482242	45654	Rear leg placement - rear view	Exterior Traits
		Nganda10	11	80193004	81482242	45655	Teat placement	Exterior Traits
		Nganda10	11	80193004	81482242	45659	Udder cleft	Exterior Traits
		Nganda10	11	80193004	81482242	173289	Conformation score	Exterior Traits
		Nganda10	24	15188622	16949131	52315	Rear leg placement - side view	Exterior Traits
		Nganda10	24	15188622	16949131	52319	Teat length	Exterior Traits
		Nganda10	6	13404163	14774564	167881	Bovine tuberculosis susceptibility	Health Traits
		Nganda10	11	80193004	81482242	157083	Somatic cell count	Health Traits
		Nganda10	11	80193004	81482242	301120	Granulocyte number	Health Traits
		Nganda10	20	58245425	58961559	179669	Ketosis	Health Traits
		Nganda10	20	58245425	58961559	50933	Somatic cell score	Health Traits
		Nganda10	24	15188622	16949131	170370	Fecal larva count	Health Traits
		Nganda10	6	13404163	14774564	67455	Body weight	Meat and carcass Traits
		Nganda10	6	13404163	14774564	67308	Body weight gain	Meat and carcass Traits
		Nganda10	6	13404163	14774564	231668	Marbling score	Meat and carcass Traits
		Nganda10	11	80193004	81482242	152473	Tenderness score	Meat and carcass Traits
		Nganda10	11	80193004	81482242	15290	Subcutaneous fat thickness	Meat and carcass Traits
		Nganda10	11	80193004	81482242	234030	Connective tissue amount	Meat and carcass Traits
		Nganda10	20	58245425	58961559	226789	Shear force	Meat and carcass Traits
		Nganda10	6	13404163	14774564	41889	Milk fat percentage	Milk Traits
		Nganda10	6	13404163	14774564	41892	Milk fat yield	Milk Traits
		Nganda10	6	13404163	14774564	41895	Milk protein percentage	Milk Traits
		Nganda10	6	13404163	14774564	41896	Milk protein yield	Milk Traits
		Nganda10	11	80193004	81482242	157905	Milking speed	Milk Traits
		Nganda10	20	58245425	58961559	180297	Curd firmness	Milk Traits
		Nganda10	20	58245425	58961559	180298	Milk alpha-lactalbumin percentage	Milk Traits
		Nganda10	20	58245425	58961559	180299	Milk alpha-S1-casein percentage	Milk Traits
		Nganda10	20	58245425	58961559	180300	Milk alpha-S2-casein percentage	Milk Traits
		Nganda10	20	58245425	58961559	180301	Milk kappa-casein percentage	Milk Traits
		Nganda10	20	58245425	58961559	180302	Milk casein percentage	Milk Traits
		Nganda10	20	58245425	58961559	180303	Milk palmitic acid content	Milk Traits
		Nganda10	20	58245425	58961559	180304	Milk stearic acid content	Milk Traits
		Nganda10	20	58245425	58961559	180305	Milk calcium content	Milk Traits
		Nganda10	20	58245425	58961559	180306	Milk magnesium content	Milk Traits
		Nganda10	20	58245425	58961559	180307	Milk potassium content	Milk Traits
		Nganda10	20	58245425	58961559	180308	Milk citrate content	Milk Traits
		Nganda10	20	58245425	58961559	147659	Milk lactose content	Milk Traits
		Nganda10	20	58245425	58961559	156019	Milk tridecylic acid content	Milk Traits
		Nganda10	24	15188622	16949131	52309	Milk yield	Milk Traits
		Nganda10	6	13404163	14774564	41884	Body depth	Production Traits
		Nganda10	6	13404163	14774564	41890	PTA type	Production Traits
		Nganda10	6	13404163	14774564	41893	Net merit	Production Traits
		Nganda10	6	13404163	14774564	41894	Length of productive life	Production Traits
		Nganda10	6	13404163	14774564	41897	Rump width	Production Traits
		Nganda10	11	80193004	81482242	45656	Udder height	Production Traits
		Nganda10	11	80193004	81482242	173282	Body height	Production Traits
		Nganda10	24	15188622	16949131	52314	Rump angle	Production Traits
		Nganda10	6	13404163	14774564	41885	Calving ease	Reproduction Traits
		Nganda10	6	13404163	14774564	41886	Pregnancy rate	Reproduction Traits
		Nganda10	6	13404163	14774564	125261	Offspring number	Reproduction Traits
		Nganda10	6	13404163	14774564	223143	Antral follicle number	Reproduction Traits
		Nganda10	6	13404163	14774564	30182	Interval to first estrus after calving	Reproduction Traits
		Nganda10	6	13404163	14774564	29901	Age at puberty	Reproduction Traits
		Nganda10	11	80193004	81482242	45662	Stillbirth	Reproduction Traits
		Nganda10	20	58245425	58961559	212897	Inseminations per conception	Reproduction Traits
		Nganda10	24	15188622	16949131	263387	sperm counts	Reproduction Traits
		Nganda10	24	15188622	16949131	176856	First service conception	Reproduction Traits
		Nganda10	24	15188622	16949131	177268	Conception rate	Reproduction Traits
		Nganda17	12	23510704	28688204	46225	Dairy form	Exterior Traits
		Nganda17	12	23510704	28688204	46230	Rear leg placement - side view	Exterior Traits
		Nganda17	12	23510704	28688204	46234	Teat length	Exterior Traits
		Nganda17	12	23510704	28688204	46237	Foot angle	Exterior Traits
		Nganda17	12	23510704	28688204	46232	Somatic cell score	Health Traits
		Nganda17	12	23510704	28688204	238501	Infectious bovine keratoconjunctivitis susceptibility	Health Traits
		Nganda17	12	23510704	28688204	300964	Hematocrit	Health Traits
		Nganda17	12	23510704	28688204	68513	Body weight	Meat and carcass Traits
		Nganda17	12	23510704	28688204	226340	Shear force	Meat and carcass Traits
		Nganda17	12	23510704	28688204	68520	Body weight gain	Meat and carcass Traits
		Nganda17	12	23510704	28688204	152058	Kidney, pelvic, and heart fat percentage	Meat and carcass Traits
		Nganda17	12	23510704	28688204	36428	Meat color	Meat and carcass Traits
		Nganda17	12	23510704	28688204	232380	Marbling score	Meat and carcass Traits
		Nganda17	12	23510704	28688204	36910	Lean meat yield	Meat and carcass Traits
		Nganda17	12	23510704	28688204	228630	Tenderness score	Meat and carcass Traits
		Nganda17	12	23510704	28688204	15187	Birth index	Meat and carcass Traits
		Nganda17	12	23510704	28688204	172114	Milk myristoleic acid content	Milk Traits
		Nganda17	12	23510704	28688204	224457	Milk caproic acid content	Milk Traits
		Nganda17	12	23510704	28688204	25489	Milk yield	Milk Traits
		Nganda17	12	23510704	28688204	26316	Milk protein yield	Milk Traits
		Nganda17	12	23510704	28688204	46238	Milk fat yield	Milk Traits
		Nganda17	12	23510704	28688204	46242	Milk protein percentage	Milk Traits
		Nganda17	12	23510704	28688204	155967	Milk tridecylic acid content	Milk Traits
		Nganda17	12	23510704	28688204	224514	Milk stearic acid content	Milk Traits
		Nganda17	12	23510704	28688204	32340	Milk trans-vaccenic acid content	Milk Traits
		Nganda17	12	23510704	28688204	168487	Milk alpha-lactalbumin percentage	Milk Traits
		Nganda17	12	23510704	28688204	64209	Milk riboflavin content	Milk Traits
		Nganda17	12	23510704	28688204	155479	Milk caprylic acid content	Milk Traits
		Nganda17	12	23510704	28688204	46227	Net merit	Production Traits
		Nganda17	12	23510704	28688204	46228	Length of productive life	Production Traits
		Nganda17	12	23510704	28688204	46229	Rump angle	Production Traits
		Nganda17	12	23510704	28688204	21004	Feed intake	Production Traits
		Nganda17	12	23510704	28688204	65500	Maturity rate	Production Traits
		Nganda17	12	23510704	28688204	20947	Average daily gain	Production Traits
		Nganda17	12	23510704	28688204	15186	Calf size	Production Traits
		Nganda17	12	23510704	28688204	46224	Calving ease	Reproduction Traits
		Nganda17	12	23510704	28688204	46226	Pregnancy rate	Reproduction Traits
		Nganda17	12	23510704	28688204	46233	Stillbirth	Reproduction Traits
		Nganda17	12	23510704	28688204	15275	Interval from first to last insemination	Reproduction Traits
		Nganda17	12	23510704	28688204	14710	Dystocia	Reproduction Traits
		Nganda17	12	23510704	28688204	107139	Conception rate	Reproduction Traits
		Nganda17	12	23510704	28688204	176789	First service conception	Reproduction Traits
		Nganda17	12	23510704	28688204	28621	Interval to first estrus after calving	Reproduction Traits
		Nkedi	7	46525038	57165138	42999	Udder attachment	Exterior Traits
		Nkedi	7	46525038	57165138	43003	Udder depth	Exterior Traits
		Nkedi	7	46525038	57165138	43006	Foot angle	Exterior Traits
		Nkedi	7	46525038	57165138	43007	Feet and leg conformation	Exterior Traits
		Nkedi	7	46525038	57165138	43017	Rear leg placement - rear view	Exterior Traits
		Nkedi	7	46525038	57165138	43021	Stature	Exterior Traits
		Nkedi	7	46525038	57165138	43022	Strength	Exterior Traits
		Nkedi	7	46525038	57165138	220977	Interdigital hyperplasia	Exterior Traits
		Nkedi	7	46525038	57165138	173303	Loin strength	Exterior Traits
		Nkedi	7	46525038	57165138	125976	Angularity	Exterior Traits
		Nkedi	7	46525038	57165138	43093	Teat placement	Exterior Traits
		Nkedi	7	46525038	57165138	43098	Udder cleft	Exterior Traits
		Nkedi	7	46525038	57165138	43001	Somatic cell score	Health Traits
		Nkedi	7	46525038	57165138	14717	M. paratuberculosis susceptibility	Health Traits
		Nkedi	7	46525038	57165138	160112	Bovine respiratory disease susceptibility	Health Traits
		Nkedi	7	46525038	57165138	221782	White line disease	Health Traits
		Nkedi	7	46525038	57165138	179910	Ketosis	Health Traits
		Nkedi	7	46525038	57165138	161590	Clinical mastitis	Health Traits
		Nkedi	7	46525038	57165138	101143	Tick resistance	Health Traits
		Nkedi	7	46525038	57165138	67914	Body weight	Meat and carcass Traits
		Nkedi	7	46525038	57165138	225910	Shear force	Meat and carcass Traits
		Nkedi	7	46525038	57165138	152093	Marbling score	Meat and carcass Traits
		Nkedi	7	46525038	57165138	23771	Metabolic body weight	Meat and carcass Traits
		Nkedi	7	46525038	57165138	67853	Body weight gain	Meat and carcass Traits
		Nkedi	7	46525038	57165138	228394	Tenderness score	Meat and carcass Traits
		Nkedi	7	46525038	57165138	233779	Connective tissue amount	Meat and carcass Traits
		Nkedi	7	46525038	57165138	125894	Dairy capacity composite index	Meat and carcass Traits
		Nkedi	7	46525038	57165138	20449	Subcutaneous fat thickness	Meat and carcass Traits
		Nkedi	7	46525038	57165138	36912	Lean meat yield	Meat and carcass Traits
		Nkedi	7	46525038	57165138	157554	Milking speed	Milk Traits
		Nkedi	7	46525038	57165138	25847	Milk fat yield	Milk Traits
		Nkedi	7	46525038	57165138	64053	Milk riboflavin content	Milk Traits
		Nkedi	7	46525038	57165138	155726	Milk tridecylic acid content	Milk Traits
		Nkedi	7	46525038	57165138	156300	Milk tetracosanoic acid content	Milk Traits
		Nkedi	7	46525038	57165138	113767	Milk kappa-casein percentage	Milk Traits
		Nkedi	7	46525038	57165138	33996	Milk fat percentage	Milk Traits
		Nkedi	7	46525038	57165138	43012	Milk yield	Milk Traits
		Nkedi	7	46525038	57165138	43015	Milk protein percentage	Milk Traits
		Nkedi	7	46525038	57165138	43016	Milk protein yield	Milk Traits
		Nkedi	7	46525038	57165138	224498	Milk myristic acid content	Milk Traits
		Nkedi	7	46525038	57165138	224531	Milk palmitic acid content	Milk Traits
		Nkedi	7	46525038	57165138	283543	Milk oleic acid content	Milk Traits
		Nkedi	7	46525038	57165138	155066	Milk monounsaturated fatty acid content	Milk Traits
		Nkedi	7	46525038	57165138	155075	Milk saturated fatty acid content	Milk Traits
		Nkedi	7	46525038	57165138	118995	Milk unglycosylated kappa-casein percentage	Milk Traits
		Nkedi	7	46525038	57165138	20148	Milk profitability index	Milk Traits
		Nkedi	7	46525038	57165138	296818	Residual feed intake	Production Traits
		Nkedi	7	46525038	57165138	313320	Body depth	Production Traits
		Nkedi	7	46525038	57165138	43000	Length of productive life	Production Traits
		Nkedi	7	46525038	57165138	43009	PTA type	Production Traits
		Nkedi	7	46525038	57165138	43013	Net merit	Production Traits
		Nkedi	7	46525038	57165138	43018	Rump width	Production Traits
		Nkedi	7	46525038	57165138	313125	Chest width	Production Traits
		Nkedi	7	46525038	57165138	28140	Rump angle	Production Traits
		Nkedi	7	46525038	57165138	15429	Gestation length	Reproduction Traits
		Nkedi	7	46525038	57165138	176456	Conception rate	Reproduction Traits
		Nkedi	7	46525038	57165138	42998	Pregnancy rate	Reproduction Traits
		Nkedi	7	46525038	57165138	43002	Stillbirth	Reproduction Traits
		Nkedi	7	46525038	57165138	43005	Calving ease	Reproduction Traits
		Nkedi	7	46525038	57165138	212611	Inseminations per conception	Reproduction Traits
		Nkedi	7	46525038	57165138	101390	Calving interval	Reproduction Traits
		Nkedi	7	46525038	57165138	127048	Calving to conception interval	Reproduction Traits
		Nkedi	7	46525038	57165138	212171	First service conception	Reproduction Traits
		Nkedi	7	46525038	57165138	283255	Age at first calving	Reproduction Traits
		Ntuku	16	8081027	9612082	48136	Udder attachment	Exterior Traits
		Ntuku	16	8081027	9612082	48139	Stature	Exterior Traits
		Ntuku	16	8081027	9612082	48140	Strength	Exterior Traits
		Ntuku	16	8081027	9612082	48141	Udder depth	Exterior Traits
		Ntuku	7	50313959	50976034	15241	Shear force	Meat and carcass Traits
		Ntuku	7	50313959	50976034	67904	Body weight	Meat and carcass Traits
		Ntuku	7	50313959	50976034	228394	Tenderness score	Meat and carcass Traits
		Ntuku	16	7206983	8463561	152350	Longissimus muscle area	Meat and carcass Traits
		Ntuku	16	7206983	8463561	234182	Connective tissue amount	Meat and carcass Traits
		Ntuku	16	7206983	8463561	68822	Body weight gain	Meat and carcass Traits
		Ntuku	16	7206983	8463561	232559	Marbling score	Meat and carcass Traits
		Ntuku	16	8081027	9612082	37065	Lean meat yield	Meat and carcass Traits
		Ntuku	7	50313959	50976034	157571	Milking speed	Milk Traits
		Ntuku	16	7206983	8463561	34518	Milk fat percentage	Milk Traits
		Ntuku	16	7206983	8463561	25631	Milk yield	Milk Traits
		Ntuku	16	7206983	8463561	26007	Milk fat yield	Milk Traits
		Ntuku	16	7206983	8463561	26369	Milk protein yield	Milk Traits
		Ntuku	16	8081027	9612082	20954	Average daily gain	Production Traits
		Ntuku	16	8081027	9612082	48134	Body depth	Production Traits
		Ntuku	16	8081027	9612082	48135	PTA type	Production Traits
		Ntuku	16	8081027	9612082	48137	Udder height	Production Traits
		Ntuku	16	8081027	9612082	48138	Rump width	Production Traits
		Ntuku	7	50313959	50976034	212611	Inseminations per conception	Reproduction Traits
		Ntuku	7	50313959	50976034	15433	Gestation length	Reproduction Traits
		Ntuku	7	50313959	50976034	177037	Conception rate	Reproduction Traits
